# Supplementary material for: Circular RNA expression profiles and features in human tissues: a study using RNA-seq data
Source: BMC Genomics. 2017 Oct 3;18(Suppl 6):680. doi: 10.1186/s12864-017-4029-3 (PMC5629547; doi:10.1186/s12864-017-4029-3)
Supplement: Supplementary file 1 — RNA-seq data information; Table S2. Characteristics of known circRNAs identified in human adult tissues; Table S3. Characteristics of novel circRNAs identified in human adult tissues; Table S4. Characteristics of 33 candidate circRNAs identified in human adult tissues; Table S5. Characteristics of 33 circRNAs parental gene expression in human adult tissues; Table S6. Characteristics of circRNAs identified in human fetal tissues; Table S7. Characteristics of circRNAs identified in human gland tissues; Table S8. Gene Ontology analysis of biological processes in circRNAs of only in fetal tissues. (XLSX 3123 kb) [file 12864_2017_4029_MOESM1_ESM.xlsx]

## Sheet: Table S1
Adult Samples
Tissue type	SRA Samples	Mbases	InsertSize	Age	Sex
Colon_1	SRS930872	9948	162	29 years	male
Colon_2	SRS931026	11367	160	37 weeks	female
Heart_1	SRS931029	9805	154	73 years	female
Heart_2	SRS931030	10986	159	24 years	male
Lung_1	SRS931031	11166	149	40 years	female
Lung_2	SRS931032	11898	164	20 years	male
Liver_1	SRS931036	11326	156	30, 44 and 55 years	male and female
Liver_2	SRS931038	12353	158	64 years	male
Kidney_1	SRS931039	13453	156	76 years	female
Kidney_2	SRS931040	11604	152	26 years	male
Stomach_1	SRS931041	21071	154	39, 70 and 52 years	female
Stomach_2	SRS931042	12058	153	24 years	male
Stomach_3	SRS931043	12842	159	59 years	male
Stomach_4	SRS931044	12966	159	44 years	female
Stomach_5	SRS931045	11756	157	32 years	female
Fetal Samples
Colon_1	SRS929825	10307	163	82 years	male
Colon_2	SRS931025	24596	161	20 weeks gestation	female
Stomach_1	SRS931027	24652	148	18,19,20 and 21 weeks gestation	male
Stomach_2	SRS931028	11868	163	24 weeks	male
Liver_1	SRR3192439	16590	0	20 weeks	female
Liver_2	SRR3192440	19945	0	22 weeks	male
Heart_1	ENCLB183ZZZ			28 weeks	female
Heart_2	ENCLB184ZZZ			19 weeks	female
Lung_1	ENCLB189ZZZ			20 weeks	female
Lung_2	ENCLB190ZZZ			24 weeks	female
Kidney_1	ENCLB185ZZZ			20 weeks	female
Kidney_2	ENCLB186ZZZ			24 weeks	female

## Sheet: Table S2
Chromosome	Start	End	Strand	GeneName	Length	Transcript_id	CircRNA_id
chr12	56094682	56094938	-	ITGA7	256	NM_001144996	hsa_circ_0026782
chr2	40655612	40657444	-	SLC8A1	1832	NM_001112802	hsa_circ_0000994
chr3	196118683	196129890	-	UBXN7	11207	NM_015562	hsa_circ_0001380
chr11	33307958	33309057	+	HIPK3	1099	NM_001048200	hsa_circ_0000284
chr12	109046047	109048186	-	CORO1C	2139	NM_001105237	hsa_circ_0000437
chr4	144464661	144465125	+	SMARCA5	464	NM_003601	hsa_circ_0001445
chr1	7837219	7838229	+	VAMP3	1010	NM_004781	hsa_circ_0006354
chr1	117944807	117963271	+	MAN1A2	18464	NM_006699	hsa_circ_0000118
chr1	35824525	35827390	+	ZMYM4	2865	NM_005095	hsa_circ_0011536
chr14	99924615	99932150	-	SETD3	7535	NM_032233	hsa_circ_0000567
chr4	187627716	187630999	-	FAT1	3283	NM_005245	hsa_circ_0001461
chr7	158552176	158557544	-	ESYT2	5368	NM_020728	hsa_circ_0001776
chr4	151388824	151412187	-	LRBA	23363	NM_001199282	hsa_circ_0006867
chr9	16727794	16738483	-	BNC2	10689	NM_017637	hsa_circ_0008732
chr21	17135209	17138460	+	USP25	3251	NM_013396	hsa_circ_0001178
chr1	9991948	9994918	-	LZIC	2970	NM_032368	hsa_circ_0000014
chr12	70193988	70195501	+	RAB3IP	1513	NM_175625	hsa_circ_0000419
chr20	30954186	30956926	+	ASXL1	2740	NM_015338	hsa_circ_0001136
chr9	37424841	37426651	+	GRHPR	1810	NM_012203	hsa_circ_0001861
chr3	63898263	63898901	+	ATXN7	638	NM_001177387	hsa_circ_0007761
chr5	137320945	137324004	-	FAM13B	3059	NM_001101801	hsa_circ_0001535
chr4	88116475	88116842	-	KLHL8	367	NM_020803	hsa_circ_0002538
chr14	73614502	73614802	+	PSEN1	300	NM_007318	hsa_circ_0008521
chr9	138773478	138774924	-	CAMSAP1	1446	NM_015447	hsa_circ_0001900
chr2	72945231	72960247	-	EXOC6B	15016	NM_015189	hsa_circ_0009043
chr4	148860975	148876525	+	ARHGAP10	15550	NM_024605	hsa_circ_0001449
chr5	122881110	122893258	+	CSNK1G3	12148	NM_001270572	hsa_circ_0001522
chr9	33971648	33973235	-	UBAP2	1587	NM_018449	hsa_circ_0001851
chr10	105197771	105198565	+	PDCD11	794	NM_014976	hsa_circ_0000258
chr19	18650180	18650530	-	FKBP8	350	NM_012181	hsa_circ_0000915
chr6	87925620	87928449	+	ZNF292	2829	NM_015021	hsa_circ_0004058
chr7	80418621	80440017	-	SEMA3C	21396	NM_006379	hsa_circ_0004365
chr4	56277780	56284152	+	TMEM165	6372	NR_073070	hsa_circ_0001414
chr10	128768965	128798571	+	DOCK1	29606	NM_001380	hsa_circ_0002669
chr16	85667519	85667738	+	GSE1	219	NM_014615	hsa_circ_0000722
chr10	7839009	7844817	+	ATP5C1	5808	NM_001001973	hsa_circ_0007292
chr2	227729319	227732034	+	RHBDD1	2715	NM_032276	hsa_circ_0058493
chr7	99621041	99621930	+	ZKSCAN1	889	NM_003439	hsa_circ_0001727
chr7	22330793	22357656	-	RAPGEF5	26863	NM_012294	hsa_circ_0001681
chr18	55398858	55399061	-	ATP8B1	203	NM_005603	hsa_circ_0008105
chr4	37633006	37640126	-	RELL1	7120	NM_001085399	hsa_circ_0001400
chr14	102506572	102507010	+	DYNC1H1	438	NM_001376	hsa_circ_0002398
chr9	16435552	16437522	-	BNC2	1970	NM_017637	hsa_circ_0086414
chr1	24840803	24841057	+	RCAN3	254	NM_001251980	hsa_circ_0003553
chr5	138614015	138614818	+	SNHG4	803	NR_003141	hsa_circ_0008922
chr5	167915606	167921655	+	RARS	6049	NM_002887	hsa_circ_0001550
chr1	155823066	155823597	-	GON4L	531	NM_032292	hsa_circ_0000139
chr17	47388673	47389404	-	ZNF652	731	NM_001145365	hsa_circ_0003258
chr8	37623043	37623873	+	PROSC	830	NM_007198	hsa_circ_0001788
chr6	4891946	4892613	+	CDYL	667	NR_026590	hsa_circ_0008285
chr17	57430575	57430887	+	YPEL2	312	NM_001005404	hsa_circ_0005600
chr10	1130342	1132297	+	WDR37	1955	NM_014023	hsa_circ_0017454
chr15	41961025	41962156	+	MGA	1131	NM_001080541	hsa_circ_0000591
chr1	33760537	33760906	+	ZNF362	369	NM_152493	hsa_circ_0009027
chr3	125032151	125050082	-	ZNF148	17931	NM_021964	hsa_circ_0001333
chr22	21288066	21288532	+	CRKL	466	NM_005207	hsa_circ_0001206
chr10	128768965	128926028	+	DOCK1	157063	NM_001380	hsa_circ_0020397
chr5	56542126	56546968	+	GPBP1	4842	NM_001203246	hsa_circ_0072547
chr18	9182379	9221997	+	ANKRD12	39618	NM_015208	hsa_circ_0000826
chr19	41242890	41243674	+	ITPKC	784	NM_025194	hsa_circ_0004321
chr3	169854206	169867032	-	PHC3	12826	NM_024947	hsa_circ_0001359
chr4	87967317	87968746	+	AFF1	1429	NM_001166693	hsa_circ_0001423
chr6	131247744	131277639	-	EPB41L2	29895	NM_001199388	hsa_circ_0077837
chr10	71243446	71244971	+	TSPAN15	1525	NM_012339	hsa_circ_0002758
chr2	61749745	61753656	-	XPO1	3911	NM_003400	hsa_circ_0001016
chr4	77055327	77065626	-	NUP54	10299	NM_017426	hsa_circ_0070039
chr14	23378691	23380612	-	RBM23	1921	NM_001077351	hsa_circ_0000524
chr2	208841374	208842310	-	PLEKHM3	936	NM_001080475	hsa_circ_0001095
chr5	153413350	153414527	-	FAM114A2	1177	NM_018691	hsa_circ_0001546
chr3	56626997	56628056	+	CCDC66	1059	NM_001141947	hsa_circ_0001313
chr8	52773404	52773806	-	PCMTD1	402	NM_052937	hsa_circ_0001801
chr18	46889530	46906128	-	DYM	16598	NM_017653	hsa_circ_0000849
chr20	32207322	32211102	+	CBFA2T2	3780	NM_001039709	hsa_circ_0003426
chr16	68155889	68160513	+	NFATC3	4624	NM_173163	hsa_circ_0000711
chr2	36623756	36669878	+	CRIM1	46122	NM_016441	hsa_circ_0002346
chr10	112723882	112745523	+	SHOC2	21641	NM_001269039	hsa_circ_0020028
chr5	145634505	145638156	+	RBM27	3651	NM_018989	hsa_circ_0006087
chr3	129599151	129599402	-	TMCC1	251	NM_001017395	hsa_circ_0001340
chr11	70265851	70265962	+	CTTN	111	NM_001184740	hsa_circ_0023340
chr19	5604593	5604947	-	SAFB2	354	NM_014649	hsa_circ_0000880
chr16	68300495	68300624	+	SLC7A6	129	NM_003983	hsa_circ_0039943
chr6	57058639	57075243	-	RAB23	16604	NM_016277	hsa_circ_0004119
chr18	21644103	21649235	+	TTC39C	5132	NM_153211	hsa_circ_0000839
chr1	8601272	8674745	-	RERE	73473	NM_012102	hsa_circ_0008501
chr6	30618770	30619243	+	C6orf136	473	NM_145029_3	hsa_circ_0006109
chr19	34922765	34929671	+	UBA2	6906	NM_005499	hsa_circ_0004956
chr17	7402357	7402810	+	POLR2A	453	NM_000937	hsa_circ_0000741
chr4	106367539	106377902	-	PPA2	10363	NM_006903	hsa_circ_0007477
chr3	67546221	67548719	-	SUCLG2	2498	NM_001177599	hsa_circ_0003060
chr9	111812562	111812972	-	TMEM245	410	NM_032012	hsa_circ_0087905
chr19	3660963	3661999	-	PIP5K1C	1036	NM_012398	hsa_circ_0000871
chr13	61013821	61041513	+	TDRD3	27692	NM_001146070	hsa_circ_0003441
chr12	69644908	69656342	+	CPSF6	11434	NM_007007	hsa_circ_0000417
chr1	59805629	59844509	+	FGGY	38880	NM_018291	hsa_circ_0006633
chr18	19345732	19359646	+	MIB1	13914	NM_020774	hsa_circ_0000835
chr8	18656804	18662408	-	PSD3	5604	NM_015310	hsa_circ_0004458
chr3	18419661	18462483	-	SATB1	42822	NM_001195470	hsa_circ_0064555
chr3	183474315	183480067	+	YEATS2	5752	NM_018023	hsa_circ_0008096
chr16	27357787	27367228	+	IL4R	9441	NM_000418	hsa_circ_0038725
chr3	113207791	113225452	-	SPICE1	17661	NM_144718	hsa_circ_0006163
chr17	47388673	47390207	-	ZNF652	1534	NM_001145365	hsa_circ_0000782
chr7	65751497	65751696	+	TPST1	199	NM_003596	hsa_circ_0006365
chr20	57014000	57016139	+	VAPB	2139	NM_004738	hsa_circ_0001173
chr9	86293355	86301070	-	UBQLN1	7715	NM_013438	hsa_circ_0087357
chr9	35295692	35313986	+	UNC13B	18294	NM_006377	hsa_circ_0008518
chr2	200173482	200193633	-	SATB2	20151	NM_015265	hsa_circ_0057685
chr21	30693541	30702014	+	BACH1	8473	NM_206866	hsa_circ_0001181
chr21	37711071	37717005	+	MORC3	5934	NM_015358	hsa_circ_0061620
chr2	203329531	203332412	+	BMPR2	2881	NM_001204	hsa_circ_0003218
chr7	128655032	128658211	-	TNPO3	3179	NM_012470	hsa_circ_0001741
chrX	53641494	53642796	-	HUWE1	1302	NM_031407	hsa_circ_0007817
chr14	76633005	76647192	+	GPATCH2L	14187	NM_017972	hsa_circ_0005267
chr1	92798947	92846430	+	RPAP2	47483	NM_024813	hsa_circ_0000091
chr1	40529898	40530231	+	CAP1	333	NM_001105530	hsa_circ_0009142
chr12	12653452	12674397	-	DUSP16	20945	NM_030640	hsa_circ_0025498
chr3	119219541	119236162	+	TIMMDC1	16621	NM_016589	hsa_circ_0066874
chr1	29481207	29481422	-	SRSF4	215	NM_005626	hsa_circ_0006602
chr18	39607406	39629569	+	PIK3C3	22163	NM_002647	hsa_circ_0007765
chr19	8520288	8528570	+	HNRNPM	8282	NM_005968	hsa_circ_0006382
chr2	106774513	106782539	-	UXS1	8026	NM_025076	hsa_circ_0001060
chr22	32874967	32875262	+	FBXO7	295	NM_012179	hsa_circ_0008832
chr3	57875767	57882659	+	SLMAP	6892	NM_007159	hsa_circ_0002693
chr17	12608444	12626325	+	MYOCD	17881	NM_153604	hsa_circ_0042103
chr5	145176004	145205763	-	PRELID2	29759	NM_182960	hsa_circ_0008647
chr1	179100445	179102509	-	ABL2	2064	NM_001136000	hsa_circ_0004996
chr9	110062421	110074018	+	RAD23B	11597	NM_002874	hsa_circ_0008812
chr14	66028054	66028484	+	FUT8	430	NR_038170	hsa_circ_0003028
chr15	43102811	43132631	-	TTBK2	29820	NM_173500	hsa_circ_0002466
chrX	117788564	117788924	+	DOCK11	360	NM_144658	hsa_circ_0007733
chr5	60768507	60790237	+	ZSWIM6	21730	NM_020928	hsa_circ_0006381
chr7	156619298	156629579	-	LMBR1	10281	NM_022458	hsa_circ_0005939
chr6	79752559	79770535	-	PHIP	17976	NM_017934	hsa_circ_0001615
chr18	8718421	8720494	+	SOGA2	2073	NM_015210	hsa_circ_0000825
chr22	38890634	38897285	-	DDX17	6651	NM_006386	hsa_circ_0002211
chr4	151023629	151023964	+	DCLK2	335	NR_036614	hsa_circ_0005480
chr14	50616725	50616948	-	SOS2	223	NM_006939	hsa_circ_0007695
chr3	67546221	67559327	-	SUCLG2	13106	NM_001177599	hsa_circ_0004276
chr1	180366650	180382606	-	ACBD6	15956	NM_032360	hsa_circ_0009175
chr9	113734352	113735838	-	LPAR1	1486	NM_057159	hsa_circ_0087960
chr6	157405795	157431695	+	ARID1B	25900	NM_020732	hsa_circ_0004381
chr11	108137897	108138069	+	ATM	172	NM_000051	hsa_circ_0007694
chr12	121220457	121222396	-	SPPL3	1939	NM_139015	hsa_circ_0003472
chr17	77073511	77073946	+	ENGASE	435	NM_001042573	hsa_circ_0008114
chr12	100166699	100175875	-	ANKS1B	9176	NM_152788	hsa_circ_0007294
chr12	66597490	66622150	+	IRAK3	24660	NM_007199	hsa_circ_0005505
chr2	148730307	148733544	-	ORC4	3237	NM_181741	hsa_circ_0001074
chr18	74561481	74563895	+	ZNF236	2414	NM_007345	hsa_circ_0004979
chr3	119219541	119222868	+	TIMMDC1	3327	NM_016589	hsa_circ_0001329
chr10	95790439	95792009	+	PLCE1	1570	NM_016341	hsa_circ_0019223
chr2	70215873	70224020	-	PCBP1-AS1	8147	NR_033872	hsa_circ_0055102
chr1	24140679	24147083	-	HMGCL	6404	NM_000191	hsa_circ_0003757
chr8	42183487	42186732	+	IKBKB	3245	NM_001556	hsa_circ_0001793
chr20	33057852	33080402	+	ITCH	22550	NM_031483	hsa_circ_0059957
chr5	132227855	132228810	-	AFF4	955	NM_014423	hsa_circ_0001529
chr19	11024552	11027453	+	CARM1	2901	NM_199141	hsa_circ_0049356
chr2	227729319	227779067	+	RHBDD1	49748	NM_032276	hsa_circ_0058495
chr14	21971315	21972024	-	METTL3	709	NM_019852	hsa_circ_0000523
chr17	79813017	79813462	-	P4HB	445	NM_000918	hsa_circ_0046263
chr21	40578033	40601362	-	BRWD1	23329	NM_018963	hsa_circ_0001192
chr8	131164981	131193126	-	ASAP1	28145	NM_018482	hsa_circ_0008934
chr11	85707868	85742653	-	PICALM	34785	NM_001008660	hsa_circ_0023923
chr19	50902104	50902741	+	POLD1	637	NM_001256849	hsa_circ_0052011
chr15	93540186	93541851	+	CHD2	1665	NM_001271	hsa_circ_0000655
chr19	38631823	38633350	+	SIPA1L3	1527	NM_015073	hsa_circ_0006670
chr7	103828698	103844682	-	ORC5	15984	NM_002553	hsa_circ_0003000
chr20	50290691	50307358	-	ATP9A	16667	NM_006045	hsa_circ_0004770
chr2	203817281	203820481	+	ALS2CR8	3200	NM_001104586	hsa_circ_0004919
chr13	26974589	26975761	+	CDK8	1172	NM_001260	hsa_circ_0003489
chr22	47370185	47393605	+	TBC1D22A	23420	NM_014346	hsa_circ_0001252
chr5	43675612	43677908	+	NNT	2296	NM_012343	hsa_circ_0003832
chr15	67524151	67529158	-	AAGAB	5007	NM_001271886	hsa_circ_0000620
chr15	80412669	80415142	+	ZFAND6	2473	NM_001242914	hsa_circ_0000643
chr21	46548316	46554747	+	ADARB1	6431	NM_015833	hsa_circ_0005037
chr15	25650607	25657118	-	UBE3A	6511	NM_000462	hsa_circ_0000586
chr9	86292641	86293514	-	UBQLN1	873	NM_013438	hsa_circ_0001865
chr3	157839891	157841780	+	RSRC1	1889	NM_001271838	hsa_circ_0001355
chr4	108930914	108948916	+	HADH	18002	NM_001184705	hsa_circ_0006045
chr2	236626200	236659132	+	AGAP1	32932	NM_014914	hsa_circ_0058794
chr21	37619814	37620866	+	DOPEY2	1052	NM_005128	hsa_circ_0001187
chr2	227771508	227779067	+	RHBDD1	7559	NM_032276	hsa_circ_0058497
chr7	33185853	33217203	+	BBS9	31350	NM_014451	hsa_circ_0003162
chr8	42761315	42798588	+	HOOK3	37273	NM_032410	hsa_circ_0084143
chr8	18622958	18662408	-	PSD3	39450	NM_015310	hsa_circ_0002111
chr12	27149674	27152609	-	TM7SF3	2935	NM_016551	hsa_circ_0007683
chr10	103427642	103436193	-	FBXW4	8551	NM_022039	hsa_circ_0008362
chr11	68571467	68575106	-	CPT1A	3639	NM_001031847	hsa_circ_0023276
chr2	58449076	58459247	-	FANCL	10171	NM_001114636	hsa_circ_0001009
chr11	36248634	36248980	+	LDLRAD3	346	NM_174902	hsa_circ_0006988
chr1	101372407	101387397	+	SLC30A7	14990	NM_001144884	hsa_circ_0000098
chr2	202010100	202014558	+	CFLAR	4458	NM_001202518	hsa_circ_0001092
chr1	211526580	211527809	+	TRAF5	1229	NM_004619	hsa_circ_0007234
chr13	21305979	21306260	-	N6AMT2	281	NM_174928	hsa_circ_0003285
chr4	37633006	37636745	-	RELL1	3739	NM_001085399	hsa_circ_0002194
chr10	5827104	5842668	-	GDI2	15564	NM_001115156	hsa_circ_0005379
chr1	8601272	8617582	-	RERE	16310	NM_012102	hsa_circ_0002158
chr2	36668400	36669878	+	CRIM1	1478	NM_016441	hsa_circ_0007386
chr1	58971731	59002413	-	OMA1	30682	NM_145243	hsa_circ_0000072
chr21	47768925	47769734	+	PCNT	809	NM_006031	hsa_circ_0002903
chr1	48821341	48825442	-	SPATA6	4101	NM_019073	hsa_circ_0008202
chr19	40964061	40964452	-	BLVRB	391	NM_000713	hsa_circ_0003061
chr14	76633005	76662315	+	GPATCH2L	29310	NM_017972	hsa_circ_0005252
chr13	28748408	28752072	+	PAN3	3664	NM_175854	hsa_circ_0004372
chr1	28116072	28120143	+	STX12	4071	NM_177424	hsa_circ_0008126
chr16	16205231	16205439	+	ABCC1	208	NM_004996	hsa_circ_0038138
chr9	134312006	134314448	+	PRRC2B	2442	NM_013318	hsa_circ_0005871
chr1	58971731	59004982	-	OMA1	33251	NM_145243	hsa_circ_0002316
chr16	22236974	22237296	+	EEF2K	322	NM_013302	hsa_circ_0038487
chr5	6623326	6625782	-	NSUN2	2456	NR_037947	hsa_circ_0007380
chr4	88091230	88116842	-	KLHL8	25612	NM_020803	hsa_circ_0070389
chr3	171830241	171851336	+	FNDC3B	21095	NM_022763	hsa_circ_0001361
chrX	47705503	47755339	+	ZNF81	49836	NM_007137	hsa_circ_0006364
chr5	176370335	176378578	-	UIMC1	8243	NM_016290	hsa_circ_0004490
chr10	93185037	93221941	+	HECTD2	36904	NM_182765	hsa_circ_0007168
chr8	71071739	71075089	-	NCOA2	3350	NM_006540	hsa_circ_0001810
chr2	45704131	45715470	-	SRBD1	11339	NM_018079	hsa_circ_0007136
chr2	240929490	240946787	-	NDUFA10	17297	NM_004544	hsa_circ_0001118
chr16	70044653	70052000	-	PDXDC2P	7347	NR_003610	hsa_circ_0008142
chr11	72695132	72700142	-	FCHSD2	5010	NM_014824	hsa_circ_0005918
chr19	40747844	40748594	-	AKT2	750	NM_001243027	hsa_circ_0051077
chr10	34558584	34573173	-	PARD3	14589	NM_001184786	hsa_circ_0018168
chr1	46105881	46108171	-	GPBP1L1	2290	NM_021639	hsa_circ_0008774
chr5	142434003	142437312	+	ARHGAP26	3309	NM_015071	hsa_circ_0074371
chr7	27668989	27672064	-	HIBADH	3075	NM_152740	hsa_circ_0003958
chr9	88920106	88924932	-	ZCCHC6	4826	NM_024617	hsa_circ_0001869
chr4	54292038	54310270	+	FIP1L1	18232	NM_001134938	hsa_circ_0001413
chr1	41536266	41541123	-	SCMH1	4857	NM_001172218	hsa_circ_0000061
chr11	120345268	120348235	+	ARHGEF12	2967	NM_015313	hsa_circ_0002100
chr7	6840578	6841154	-	CCZ1B	576	NM_198097	hsa_circ_0007135
chr19	33584264	33585175	+	GPATCH1	911	NM_018025	hsa_circ_0006480
chr14	31602443	31602881	-	HECTD1	438	NM_015382	hsa_circ_0031485
chr11	76670022	76709865	+	ACER3	39843	NM_018367	hsa_circ_0003320
chr18	9583114	9595100	-	PPP4R1	11986	NM_001042388	hsa_circ_0009022
chr16	4861170	4862249	-	GLYR1	1079	NM_032569	hsa_circ_0037753
chr1	117944807	117948267	+	MAN1A2	3460	NM_006699	hsa_circ_0000116
chr11	108055958	108056221	-	NPAT	263	NM_002519	hsa_circ_0024190
chr7	5963017	5963593	+	CCZ1	576	NM_015622	hsa_circ_0007177
chr2	239090705	239093928	-	ILKAP	3223	NM_030768	hsa_circ_0001116
chr11	118656760	118657227	-	DDX6	467	NM_004397	hsa_circ_0004293
chr2	148730307	148739650	-	ORC4	9343	NM_181741	hsa_circ_0004491
chr10	112356155	112358048	+	SMC3	1893	NM_005445	hsa_circ_0000260
chr8	37734626	37735069	-	RAB11FIP1	443	NM_025151	hsa_circ_0001789
chr17	46993437	47000299	+	UBE2Z	6862	NM_023079	hsa_circ_0004678
chr2	172305190	172314585	+	DCAF17	9395	NM_001164821	hsa_circ_0005904
chr5	139819703	139825560	+	ANKHD1	5857	NM_017747	hsa_circ_0001540
chr22	29682911	29683123	+	EWSR1	212	NM_005243	hsa_circ_0008044
chr5	135483520	135489852	+	SMAD5	6332	NM_005903	hsa_circ_0007930
chr14	55168779	55169298	+	SAMD4A	519	NM_001161576	hsa_circ_0004846
chr14	80163972	80271533	+	NRXN3	107561	NM_001105250	hsa_circ_0032812
chr10	13214375	13214765	+	MCM10	390	NM_182751	hsa_circ_0002109
chr17	27778472	27805365	+	TAOK1	26893	NM_020791	hsa_circ_0042750
chr8	42914234	42932507	+	FNTA	18273	NM_002027	hsa_circ_0084171
chr3	169863210	169867032	-	PHC3	3822	NM_024947	hsa_circ_0001360
chr8	42924697	42927450	+	FNTA	2753	NM_002027	hsa_circ_0005847
chr11	125472197	125474142	+	STT3A	1945	NM_152713	hsa_circ_0024766
chr3	47747898	47755980	-	SMARCC1	8082	NM_003074	hsa_circ_0065292
chr7	140402665	140404763	+	NDUFB2	2098	NM_004546	hsa_circ_0007518
chr10	32197099	32197854	-	ARHGAP12	755	NM_001270696	hsa_circ_0018104
chr1	8555122	8568734	-	RERE	13612	NM_012102	hsa_circ_0009580
chr2	36623756	36691798	+	CRIM1	68042	NM_016441	hsa_circ_0005579
chr10	27431315	27434519	-	YME1L1	3204	NM_139312	hsa_circ_0005633
chr5	37326002	37328522	-	NUP155	2520	NM_004298	hsa_circ_0072255
chr1	225600155	225603034	-	LBR	2879	NM_194442	hsa_circ_0016650
chr9	33960823	33973235	-	UBAP2	12412	NM_018449	hsa_circ_0001850
chr15	44620882	44630515	+	CASC4	9633	NM_138423	hsa_circ_0035051
chr7	101870646	101870949	+	CUX1	303	NM_181552	hsa_circ_0006501
chr3	50142509	50143142	+	RBM5	633	NM_005778	hsa_circ_0003795
chr7	56049902	56051561	+	GBAS	1659	NM_001483	hsa_circ_0001709
chr17	8141348	8141947	-	CTC1	599	NR_046431	hsa_circ_0008041
chr16	88008653	88017865	+	BANP	9212	NM_001173543	hsa_circ_0040809
chr2	240929490	240954277	-	NDUFA10	24787	NM_004544	hsa_circ_0001119
chr17	4186092	4200109	-	UBE2G1	14017	NM_003342	hsa_circ_0003239
chr12	111991961	111993723	-	ATXN2	1762	NM_002973	hsa_circ_0000439
chr5	80388619	80422982	+	RASGRF2	34363	NM_006909	hsa_circ_0008226
chr2	136432901	136437894	+	R3HDM1	4993	NM_015361	hsa_circ_0001070
chr6	155095122	155116273	+	SCAF8	21151	NM_014892	hsa_circ_0001654
chr5	172359438	172362313	+	ERGIC1	2875	NM_001031711	hsa_circ_0004004
chr7	5680784	5692141	-	RNF216	11357	NM_207116	hsa_circ_0079284
chr16	30490411	30492905	+	ITGAL	2494	NM_002209	hsa_circ_0039043
chr2	71582848	71607695	+	ZNF638	24847	NM_001252612	hsa_circ_0055149
chr14	67736417	67770316	+	MPP5	33899	NM_022474	hsa_circ_0032261
chr6	13639794	13644961	-	RANBP9	5167	NM_005493	hsa_circ_0001578
chr16	53907697	53922863	+	FTO	15166	NM_001080432	hsa_circ_0005941
chr3	30686238	30691952	+	TGFBR2	5714	NM_003242	hsa_circ_0005224
chr4	25334804	25335610	+	ZCCHC4	806	NM_024936	hsa_circ_0001398
chr3	138289159	138291774	-	CEP70	2615	NM_024491	hsa_circ_0004524
chr1	28337457	28343750	-	EYA3	6293	NM_001990	hsa_circ_0011115
chr7	155457868	155473602	+	RBM33	15734	NM_053043	hsa_circ_0001771
chr16	30740286	30740893	+	SRCAP	607	NM_006662	hsa_circ_0006127
chr16	89576897	89579445	+	SPG7	2548	NM_199367	hsa_circ_0040932
chr11	62303416	62304039	-	AHNAK	623	NM_024060	hsa_circ_0008194
chr8	30332294	30361953	+	RBPMS	29659	NM_001008712	hsa_circ_0006539
chr12	62936876	62946954	+	MON2	10078	NM_015026	hsa_circ_0006043
chr16	14028048	14029600	+	ERCC4	1552	NM_005236	hsa_circ_0037935
chr7	66458203	66459328	-	SBDS	1125	NM_016038	hsa_circ_0003203
chr1	115262199	115263338	-	CSDE1	1139	NM_001007553	hsa_circ_0013644
chr1	211952259	211966532	-	LPGAT1	14273	NM_014873	hsa_circ_0002274
chr12	109687788	109696913	+	ACACB	9125	NM_001093	hsa_circ_0028129
chr22	43455389	43460330	-	TTLL1	4941	NM_012263	hsa_circ_0063681
chr8	141889569	141900868	-	PTK2	11299	NM_005607	hsa_circ_0006646
chr5	58476420	58511794	-	PDE4D	35374	NM_001104631	hsa_circ_0072568
chr7	116339124	116340338	+	MET	1214	NM_001127500	hsa_circ_0082002
chr3	128525214	128526514	+	RAB7A	1300	NM_004637	hsa_circ_0008923
chr2	197872529	197873755	-	ANKRD44	1226	NM_001195144	hsa_circ_0001087
chr1	115005725	115007010	-	TRIM33	1285	NM_015906	hsa_circ_0004127
chr11	46515157	46534363	-	AMBRA1	19206	NM_001267782	hsa_circ_0007061
chr15	65471271	65472542	-	CLPX	1271	NM_006660	hsa_circ_0004374
chr3	149563797	149639014	+	RNF13	75217	NM_183381	hsa_circ_0001346
chr11	72291929	72292523	-	PDE2A	594	NM_001146209	hsa_circ_0023448
chr16	68155889	68157024	+	NFATC3	1135	NM_173163	hsa_circ_0005615
chr14	31833394	31856581	-	HEATR5A	23187	NM_015473	hsa_circ_0031568
chr12	57032889	57033976	-	ATP5B	1087	NM_001686	hsa_circ_0005088
chr1	21377358	21415706	-	EIF4G3	38348	NM_001198803	hsa_circ_0005075
chr7	65705311	65751696	+	TPST1	46385	NM_003596	hsa_circ_0006041
chr10	70246900	70253327	-	SLC25A16	6427	NM_152707	hsa_circ_0003459
chr10	74100546	74100928	-	DNAJB12	382	NM_017626	hsa_circ_0008662
chr5	79441912	79462301	-	SERINC5	20389	NM_001174072	hsa_circ_0073160
chr2	24103508	24108699	-	ATAD2B	5191	NM_001242338	hsa_circ_0052963
chr7	152007050	152012423	-	MLL3	5373	NM_170606	hsa_circ_0001769
chr3	50145502	50145737	+	RBM5	235	NM_005778	hsa_circ_0001305
chr11	93523739	93527201	+	MED17	3462	NM_004268	hsa_circ_0000349
chr7	22999874	23030758	-	FAM126A	30884	NM_032581	hsa_circ_0008951
chr7	155465560	155473602	+	RBM33	8042	NM_053043	hsa_circ_0001772
chr19	30476129	30477324	+	URI1	1195	NM_001252641	hsa_circ_0000921
chr2	242541310	242542494	-	THAP4	1184	NM_001164356	hsa_circ_0004946
chr3	33725850	33738425	-	CLASP2	12575	NM_015097	hsa_circ_0001280
chr16	18852886	18861789	-	SMG1	8903	NM_015092	hsa_circ_0038273
chr6	137015277	137019820	-	MAP3K5	4543	NM_005923	hsa_circ_0006856
chr8	17601112	17613470	-	MTUS1	12358	NM_001001924	hsa_circ_0083444
chr6	47251673	47254331	-	TNFRSF21	2658	NM_014452	hsa_circ_0001610
chr1	45223227	45223812	+	KIF2C	585	NM_006845	hsa_circ_0002563
chr5	122881110	122911657	+	CSNK1G3	30547	NM_001270572	hsa_circ_0073706
chr2	61749745	61761038	-	XPO1	11293	NM_003400	hsa_circ_0001017
chr9	4823547	4827033	+	RCL1	3486	NM_005772	hsa_circ_0006345
chr5	32135677	32143986	-	GOLPH3	8309	NM_022130	hsa_circ_0001470
chr8	30332294	30336893	+	RBPMS	4599	NM_001008712	hsa_circ_0007409
chr3	134670212	134670894	+	EPHB1	682	NM_004441	hsa_circ_0067445
chr3	12538016	12545283	+	TSEN2	7267	NM_001145393	hsa_circ_0006673
chr3	50131152	50142575	+	RBM5	11423	NM_005778	hsa_circ_0007799
chr9	77631183	77632364	-	C9orf41	1181	NM_152420	hsa_circ_0004189
chr5	176370335	176385155	-	UIMC1	14820	NM_016290	hsa_circ_0001558
chr1	155646338	155649303	-	YY1AP1	2965	NM_001198902	hsa_circ_0014606
chr14	93760203	93761283	-	BTBD7	1080	NM_001002860	hsa_circ_0006947
chr3	27490141	27493989	-	SLC4A7	3848	NM_001258379	hsa_circ_0001277
chr1	155874101	155874595	-	RIT1	494	NM_001256821	hsa_circ_0006575
chr12	51461455	51461752	-	CSRNP2	297	NM_030809	hsa_circ_0026300
chr14	23375403	23380612	-	RBM23	5209	NM_001077351	hsa_circ_0031241
chr2	122363276	122363756	-	CLASP1	480	NM_015282	hsa_circ_0007052
chr11	113711319	113725057	-	USP28	13738	NM_020886	hsa_circ_0024323
chr5	167915606	167924353	+	RARS	8747	NM_002887	hsa_circ_0001551
chr6	159001971	159010814	+	TMEM181	8843	NM_020823	hsa_circ_0001661
chr5	109049220	109065214	+	MAN2A1	15994	NM_002372	hsa_circ_0001519
chr3	47539775	47543341	-	ELP6	3566	NM_001031703	hsa_circ_0065230
chr17	36517593	36523933	+	SOCS7	6340	NM_014598	hsa_circ_0043329
chr5	56160560	56161804	+	MAP3K1	1244	NM_005921	hsa_circ_0001485
chr16	3900297	3901010	-	CREBBP	713	NM_001079846	hsa_circ_0007637
chr12	32751430	32764217	+	FGD4	12787	NM_139241	hsa_circ_0025843
chr1	1158623	1159348	-	SDF4	725	NM_016547	hsa_circ_0000002
chr1	213341200	213349835	+	RPS6KC1	8635	NM_012424	hsa_circ_0005314
chr15	41988272	41991357	+	MGA	3085	NM_001080541	hsa_circ_0000592
chr1	173702851	173703425	+	KLHL20	574	NM_014458	hsa_circ_0015272
chr6	149699153	149700654	+	TAB2	1501	NM_015093	hsa_circ_0078201
chr1	32381495	32385259	-	PTP4A2	3764	NM_080391	hsa_circ_0007364
chr11	120347369	120348235	+	ARHGEF12	866	NM_015313	hsa_circ_0002089
chr22	41738532	41739580	+	ZC3H7B	1048	NM_017590	hsa_circ_0001236
chr4	129913321	129925031	-	SCLT1	11710	NM_144643	hsa_circ_0001439
chr10	70152894	70154208	-	RUFY2	1314	NM_017987	hsa_circ_0000239
chr1	29068914	29070498	+	YTHDF2	1584	NM_001172828	hsa_circ_0000039
chr8	118540889	118543066	+	MED30	2177	NM_080651	hsa_circ_0004116
chr12	12397195	12397589	-	LRP6	394	NM_002336	hsa_circ_0000378
chr2	203817281	203818857	+	ALS2CR8	1576	NM_001104586	hsa_circ_0057829
chr1	78324622	78329713	+	FAM73A	5091	NM_198549	hsa_circ_0008606
chr7	20406634	20420454	+	ITGB8	13820	NM_002214	hsa_circ_0079540
chr8	141828375	141889736	-	PTK2	61361	NM_005607	hsa_circ_0085765
chr8	95676924	95677424	+	ESRP1	500	NM_017697	hsa_circ_0084927
chr1	203672779	203691817	+	ATP2B4	19038	NM_001684	hsa_circ_0002815
chr16	66971939	66973261	+	CES2	1322	NM_198061	hsa_circ_0008716
chr1	42730785	42776781	-	FOXJ3	45996	NM_001198851	hsa_circ_0004416
chr7	111926927	111927129	+	ZNF277	202	NM_021994	hsa_circ_0001739
chr6	76357446	76369123	+	SENP6	11677	NM_015571	hsa_circ_0007002
chr2	215617170	215657169	-	BARD1	39999	NM_000465	hsa_circ_0058048
chr2	32399131	32409407	+	SLC30A6	10276	NM_017964	hsa_circ_0005695
chr21	42598192	42629253	+	BACE2	31061	NM_138991	hsa_circ_0061774
chr1	160293220	160302347	-	COPA	9127	NM_004371	hsa_circ_0008661
chr1	1735857	1737977	-	GNB1	2120	NM_002074	hsa_circ_0000007
chr16	14720962	14721193	-	PARN	231	NM_001242992	hsa_circ_0002771
chrX	118544152	118544325	+	SLC25A43	173	NM_145305	hsa_circ_0006789
chr1	32650125	32653725	+	TXLNA	3600	NM_175852	hsa_circ_0011361
chr9	125617462	125621381	-	RC3H2	3919	NM_018835	hsa_circ_0088377
chrY	2821949	2829687	+	ZFY	7738	NM_001145276	hsa_circ_0001953
chr14	100317189	100331983	+	EML1	14794	NM_004434	hsa_circ_0033155
chr15	25207260	25213229	+	SNRPN	5969	NM_003097	hsa_circ_0034102
chr2	20939730	20939965	-	C2orf43	235	NM_021925	hsa_circ_0052877
chr22	45723722	45726612	+	FAM118A	2890	NM_017911	hsa_circ_0063734
chr8	101299728	101300495	-	RNF19A	767	NM_015435	hsa_circ_0085128
chr2	233651859	233660931	+	GIGYF2	9072	NM_001103147	hsa_circ_0058733
chr8	19683936	19694671	+	INTS10	10735	NM_018142	hsa_circ_0083500
chr1	25666964	25669564	+	TMEM50A	2600	NM_014313	hsa_circ_0000032
chr3	179310431	179319578	-	MRPL47	9147	NM_020409	hsa_circ_0005292
chr4	85781564	85818163	-	WDFY3	36599	NM_014991	hsa_circ_0070349
chr8	131164981	131181313	-	ASAP1	16332	NM_018482	hsa_circ_0001824
chr5	167986036	167996003	-	PANK3	9967	NM_024594	hsa_circ_0006386
chr4	106155053	106158508	+	TET2	3455	NM_001127208	hsa_circ_0070562
chr2	136360069	136362586	+	R3HDM1	2517	NM_015361	hsa_circ_0056558
chr9	20923658	20933102	+	FOCAD	9444	NM_017794	hsa_circ_0008678
chr18	60015400	60017170	+	TNFRSF11A	1770	NM_001270950	hsa_circ_0047880
chrX	53641494	53641706	-	HUWE1	212	NM_031407	hsa_circ_0004396
chr7	50358643	50367353	+	IKZF1	8710	NM_001220774	hsa_circ_0001708
chr4	108866125	108868693	+	CYP2U1	2568	NM_183075	hsa_circ_0070618
chr1	117944807	117957453	+	MAN1A2	12646	NM_006699	hsa_circ_0000117
chr5	137278563	137278905	-	FAM13B	342	NM_001101801	hsa_circ_0001534
chr14	75576387	75577074	-	NEK9	687	NM_033116	hsa_circ_0000557
chr1	203689676	203690538	+	ATP2B4	862	NM_001684	hsa_circ_0016101
chr1	236195700	236201553	-	NID1	5853	NM_002508	hsa_circ_0017111
chr4	88964384	88964609	+	PKD2	225	NM_000297	hsa_circ_0003786
chr19	41239064	41243674	+	ITPKC	4610	NM_025194	hsa_circ_0051134
chr7	139415730	139416814	-	HIPK2	1084	NM_001113239	hsa_circ_0001756
chr8	143412261	143413192	-	TSNARE1	931	NM_145003	hsa_circ_0005256
chr2	68717321	68772444	+	APLF	55123	NM_173545	hsa_circ_0001023
chr3	71090478	71102924	-	FOXP1	12446	NM_032682	hsa_circ_0008234
chr14	35331249	35331528	-	BAZ1A	279	NM_013448	hsa_circ_0006137
chr1	47745912	47748131	-	STIL	2219	NM_003035	hsa_circ_0000069
chr13	42385360	42407667	-	VWA8	22307	NM_015058	hsa_circ_0006049
chr11	110007387	110008139	+	ZC3H12C	752	NM_033390	hsa_circ_0005348
chrX	24190831	24197887	+	ZFX	7056	NM_001178085	hsa_circ_0007108
chr9	96233422	96261168	+	FAM120A	27746	NM_014612	hsa_circ_0001875
chr1	59787207	59844509	+	FGGY	57302	NM_001244714	hsa_circ_0005354
chr3	101389973	101391057	-	ZBTB11	1084	NM_014415	hsa_circ_0003179
chr3	107429298	107451870	+	BBX	22572	NM_001276286	hsa_circ_0001325
chr2	24046127	24046439	-	ATAD2B	312	NM_001242338	hsa_circ_0003828
chr3	114069120	114070725	-	ZBTB20	1605	NM_001164346	hsa_circ_0005332
chr2	224862831	224866639	-	SERPINE2	3808	NM_001136528	hsa_circ_0001103
chr15	63824845	63855207	+	USP3	30362	NR_046341	hsa_circ_0002138
chr16	11940357	11940700	-	RSL1D1	343	NM_015659	hsa_circ_0000673
chr10	78704530	78729825	-	KCNMA1	25295	NM_001271518	hsa_circ_0006561
chr9	14639893	14674383	-	ZDHHC21	34490	NM_178566	hsa_circ_0002654
chr1	31810021	31811895	+	ZCCHC17	1874	NM_016505	hsa_circ_0009057
chrX	41519691	41530783	-	CASK	11092	NM_003688	hsa_circ_0001917
chr2	32832521	32836649	+	BIRC6	4128	NM_016252	hsa_circ_0008585
chr3	183361267	183369064	+	KLHL24	7797	NM_017644	hsa_circ_0001367
chr9	132719638	132720832	-	FNBP1	1194	NM_015033	hsa_circ_0007426
chr8	15508205	15531345	+	TUSC3	23140	NM_006765	hsa_circ_0006410
chr8	42914234	42919358	+	FNTA	5124	NM_002027	hsa_circ_0001796
chr9	33953282	33973235	-	UBAP2	19953	NM_018449	hsa_circ_0003141
chr14	70125229	70125430	+	KIAA0247	201	NM_014734	hsa_circ_0032352
chr15	44048846	44055404	+	PDIA3	6558	NM_005313	hsa_circ_0002891
chr16	2807472	2807946	+	SRRM2	474	NM_016333	hsa_circ_0037561
chr1	21295966	21307720	-	EIF4G3	11754	NM_001198803	hsa_circ_0000025
chr7	6150755	6155154	+	USP42	4399	NM_032172	hsa_circ_0007823
chr16	46708225	46711310	-	VPS35	3085	NM_018206	hsa_circ_0002500
chr3	112968568	112969680	+	BOC	1112	NM_033254	hsa_circ_0007897
chr6	10703637	10705077	+	PAK1IP1	1440	NM_017906	hsa_circ_0008053
chr17	54926056	54933986	+	DGKE	7930	NM_003647	hsa_circ_0000786
chr6	24475348	24480187	-	GPLD1	4839	NM_001503	hsa_circ_0075842
chr2	233001181	233028342	+	DIS3L2	27161	NM_001257281	hsa_circ_0058701
chr1	155891165	155893478	-	KIAA0907	2313	NM_014949	hsa_circ_0005758
chr4	54011499	54011749	-	SCFD2	250	NM_152540	hsa_circ_0002000
chr19	55756487	55757046	-	PPP6R1	559	NM_014931	hsa_circ_0005746
chr14	50942845	50949134	-	MAP4K5	6289	NM_198794	hsa_circ_0031867
chr18	74561481	74649299	+	ZNF236	87818	NM_007345	hsa_circ_0047979
chr7	73770739	73771807	+	CLIP2	1068	NM_032421	hsa_circ_0002755
chr7	151181822	151188100	-	RHEB	6278	NM_005614	hsa_circ_0082951
chr13	95813442	95840796	-	ABCC4	27354	NM_001105515	hsa_circ_0030586
chr17	28003837	28004759	-	SSH2	922	NM_033389	hsa_circ_0042817
chr21	46595644	46600359	+	ADARB1	4715	NM_015833	hsa_circ_0062005
chr16	48381417	48382201	+	LONP2	784	NM_031490	hsa_circ_0005813
chr3	185638891	185639914	-	TRA2B	1023	NM_001243879	hsa_circ_0006840
chr14	31371741	31380368	-	STRN3	8627	NM_014574	hsa_circ_0031433
chr19	9939267	9939550	+	UBL5	283	NM_024292	hsa_circ_0049164
chr7	87068982	87069718	-	ABCB4	736	NM_018849	hsa_circ_0080960
chr20	2967410	2969120	+	PTPRA	1710	NM_080840	hsa_circ_0001127
chr2	61709514	61717911	-	XPO1	8397	NM_003400	hsa_circ_0054853
chr15	90982563	90986710	+	IQGAP1	4147	NM_003870	hsa_circ_0000651
chr2	159992704	160020057	+	TANC1	27353	NM_001145909	hsa_circ_0056803
chr3	98568304	98600611	-	DCBLD2	32307	NM_080927	hsa_circ_0066631
chr3	113505078	113508687	+	ATP6V1A	3609	NM_001690	hsa_circ_0002640
chr10	46233430	46235694	+	FAM21C	2264	NM_001169106	hsa_circ_0006740
chr4	110580166	110585550	+	CCDC109B	5384	NM_017918	hsa_circ_0070660
chr1	52981562	52992045	-	ZCCHC11	10483	NM_015269	hsa_circ_0012553
chr2	203329531	203384924	+	BMPR2	55393	NM_001204	hsa_circ_0057799
chr6	159004985	159010814	+	TMEM181	5829	NM_020823	hsa_circ_0001663
chr4	106345352	106377902	-	PPA2	32550	NM_006903	hsa_circ_0001434
chr7	158672374	158711560	+	WDR60	39186	NM_018051	hsa_circ_0083229
chr4	22390710	22404422	-	GPR125	13712	NM_145290	hsa_circ_0069320
chr12	124904502	124915333	-	NCOR2	10831	NM_006312	hsa_circ_0029308
chr13	100953713	100992513	+	PCCA	38800	NM_000282	hsa_circ_0030763
chr7	91842508	91855996	-	KRIT1	13488	NM_194454	hsa_circ_0081006
chr18	21644103	21663045	+	TTC39C	18942	NM_153211	hsa_circ_0047270
chr8	95690430	95705055	+	ESRP1	14625	NM_017697	hsa_circ_0084929
chr1	92327027	92327201	-	TGFBR3	174	NR_036634	hsa_circ_0006622
chr9	99113384	99114391	-	SLC35D2	1007	NM_007001	hsa_circ_0087620
chr1	27269150	27269556	+	NUDC	406	NM_006600	hsa_circ_0005087
chr12	120995084	120998689	+	RNF10	3605	NM_014868	hsa_circ_0008803
chr17	58711213	58725443	+	PPM1D	14230	NM_003620	hsa_circ_0004958
chr1	21083658	21100103	-	HP1BP3	16445	NM_016287	hsa_circ_0000024
chr22	46668231	46674558	+	TTC38	6327	NM_017931	hsa_circ_0063783
chr13	49742748	49752790	+	FNDC3A	10042	NM_014923	hsa_circ_0006978
chr18	46783379	46918015	-	DYM	134636	NM_017653	hsa_circ_0047645
chr18	12420323	12421628	+	SLMO1	1305	NM_001142405	hsa_circ_0046968
chr12	111923074	111948386	-	ATXN2	25312	NM_002973	hsa_circ_0028255
chr2	191759877	191796363	+	GLS	36486	NM_014905	hsa_circ_0057519
chr8	141856358	141874498	-	PTK2	18140	NM_005607	hsa_circ_0002162
chr14	76184203	76187046	+	TTLL5	2843	NM_015072	hsa_circ_0032708
chr3	175165016	175189546	+	NAALADL2	24530	NM_207015	hsa_circ_0068032
chr12	7556130	7586290	-	CD163L1	30160	NM_174941	hsa_circ_0025349
chr12	112116954	112121111	-	BRAP	4157	NM_006768	hsa_circ_0006396
chr6	82920530	82921289	-	IBTK	759	NM_015525	hsa_circ_0077179
chr3	57827025	57850443	+	SLMAP	23418	NM_007159	hsa_circ_0066273
chr13	30104674	30127997	-	SLC7A1	23323	NM_003045	hsa_circ_0008598
chr14	39514366	39532617	-	SEC23A	18251	NM_006364	hsa_circ_0031710
chr12	28458581	28460682	+	CCDC91	2101	NM_018318	hsa_circ_0007723
chr12	459786	463400	-	KDM5A	3614	NM_001042603	hsa_circ_0002881
chr9	136277418	136278041	-	REXO4	623	NM_020385	hsa_circ_0089371
chr2	100029192	100052403	-	REV1	23211	NM_001037872	hsa_circ_0007900
chr12	95688047	95690034	+	VEZT	1987	NR_038242	hsa_circ_0008775
chr3	33661094	33705007	-	CLASP2	43913	NM_001207044	hsa_circ_0064785
chr14	70170111	70171459	+	KIAA0247	1348	NM_014734	hsa_circ_0032353
chr1	171491315	171492493	+	PRRC2C	1178	NM_015172	hsa_circ_0015206
chr15	50596162	50601995	-	GABPB1	5833	NM_181427	hsa_circ_0035209
chr15	50330964	50366382	-	ATP8B4	35418	NR_073596	hsa_circ_0035198
chr11	61133516	61135470	+	TMEM138	1954	NM_016464	hsa_circ_0002058
chr2	15629017	15651474	-	NBAS	22457	NM_015909	hsa_circ_0000978
chr6	106727535	106756366	-	ATG5	28831	NM_004849	hsa_circ_0077536
chr9	129154344	129184227	+	MVB12B	29883	NM_001011703	hsa_circ_0088614
chr20	32879224	32880313	-	AHCY	1089	NM_001161766	hsa_circ_0059919
chr15	59179173	59179739	-	SLTM	566	NM_001013843	hsa_circ_0000604
chr3	119624601	119666198	-	GSK3B	41597	NM_001146156	hsa_circ_0007926
chr10	518378	532470	-	DIP2C	14092	NM_014974	hsa_circ_0008655
chr13	28155433	28155940	-	LNX2	507	NM_153371	hsa_circ_0029827
chr11	77394754	77404656	-	RSF1	9902	NM_016578	hsa_circ_0000344
chr5	77805606	77806221	-	LHFPL2	615	NM_005779	hsa_circ_0004539
chr22	28692185	28693840	-	TTC28	1655	NM_001145418	hsa_circ_0003618
chr6	76412360	76412788	+	SENP6	428	NM_015571	hsa_circ_0001614
chrX	53430497	53430825	-	SMC1A	328	NM_006306	hsa_circ_0001921
chr3	137928658	137942575	+	ARMC8	13917	NM_014154	hsa_circ_0007348
chr8	68015271	68028357	+	CSPP1	13086	NM_024790	hsa_circ_0084668
chr2	242265407	242282508	+	2016-09-02	17101	NM_001008491	hsa_circ_0059053
chr8	1824736	1857636	+	ARHGEF10	32900	NM_014629	hsa_circ_0083265
chr22	41349558	41363888	+	RBX1	14330	NM_014248	hsa_circ_0004469
chr10	22171210	22209892	-	DNAJC1	38682	NM_022365	hsa_circ_0002618
chr9	19286766	19305525	+	DENND4C	18759	NM_017925	hsa_circ_0005684
chr4	3088665	3109150	+	HTT	20485	NM_002111	hsa_circ_0001392
chr22	31843411	31846346	-	EIF4ENIF1	2935	NM_019843	hsa_circ_0003630
chr20	32210920	32212823	+	CBFA2T2	1903	NM_001039709	hsa_circ_0059865
chr22	24025911	24037704	-	GUSBP11	11793	NR_024448	hsa_circ_0062548
chr2	216977738	216982517	+	XRCC5	4779	NM_021141	hsa_circ_0058161
chr10	116247716	116251637	-	ABLIM1	3921	NM_002313	hsa_circ_0020072
chr2	201881713	201888762	-	FAM126B	7049	NM_173822	hsa_circ_0003858
chr17	37583953	37588269	-	MED1	4316	NM_004774	hsa_circ_0043440
chr4	52729602	52758017	+	DCUN1D4	28415	NM_015115	hsa_circ_0007646
chr1	22041881	22048257	-	USP48	6376	NM_032236	hsa_circ_0000028
chr2	128917087	128922399	+	UGGT1	5312	NR_027671	hsa_circ_0056426
chr1	206566045	206567030	+	SRGAP2C	985	NM_001271872	hsa_circ_0008182
chr1	151611363	151611595	+	SNX27	232	NM_030918	hsa_circ_0000130
chr12	100441307	100453821	-	UHRF1BP1L	12514	NM_015054	hsa_circ_0027845
chr9	134381500	134381840	+	POMT1	340	NM_001077365	hsa_circ_0001897
chr19	45488475	45490681	+	CLPTM1	2206	NR_040007	hsa_circ_0051422
chr6	117010482	117037481	+	KPNA5	26999	NM_002269	hsa_circ_0077712
chr2	73215386	73228707	-	SFXN5	13321	NM_144579	hsa_circ_0004699
chr6	154743639	154763424	-	CNKSR3	19785	NM_173515	hsa_circ_0005497
chr22	38208893	38209616	+	GCAT	723	NM_014291	hsa_circ_0007513
chr3	56694758	56707753	-	FAM208A	12995	NM_015224	hsa_circ_0001315
chr11	47603639	47604020	+	NDUFS3	381	NM_004551	hsa_circ_0022015
chr2	211018218	211019335	-	KANSL1L	1117	NM_152519	hsa_circ_0008459
chr16	28498776	28500707	-	CLN3	1931	NM_000086	hsa_circ_0004510
chr16	4516153	4519466	-	NMRAL1	3313	NM_020677	hsa_circ_0007788
chr3	169694733	169706147	+	SEC62	11414	NM_003262	hsa_circ_0001358
chr4	121675707	121732604	-	PRDM5	56897	NM_018699	hsa_circ_0005654
chr15	50592985	50593565	-	GABPB1	580	NM_181427	hsa_circ_0002551
chr1	35846859	35865177	+	ZMYM4	18318	NM_005095	hsa_circ_0011545
chr5	95072592	95119667	+	RHOBTB3	47075	NM_014899	hsa_circ_0073435
chr17	11984672	11999011	+	MAP2K4	14339	NM_003010	hsa_circ_0008996
chr15	64404771	64424091	+	SNX1	19320	NM_148955	hsa_circ_0035817
chr1	12638745	12640694	-	DHRS3	1949	NM_004753	hsa_circ_0010024
chr1	231506307	231509845	-	EGLN1	3538	NM_022051	hsa_circ_0000196
chr5	156721791	156723782	+	CYFIP2	1991	NM_014376	hsa_circ_0074760
chr6	151116991	151122005	+	PLEKHG1	5014	NM_001029884	hsa_circ_0078264
chr17	8473037	8480656	-	MYH10	7619	NM_001256095	hsa_circ_0042049
chr19	11623870	11625036	-	ECSIT	1166	NM_001142464	hsa_circ_0006471
chr12	26217430	26220646	+	RASSF8	3216	NM_001164748	hsa_circ_0025641
chr11	66407170	66407594	+	RBM4	424	NM_002896	hsa_circ_0000330
chr1	156169625	156170263	+	SLC25A44	638	NM_014655	hsa_circ_0007393
chr14	35261980	35331528	-	BAZ1A	69548	NM_013448	hsa_circ_0031632
chr22	36744948	36745300	-	MYH9	352	NM_002473	hsa_circ_0063153
chrX	40518478	40518859	-	MED14	381	NM_004229	hsa_circ_0006712
chr19	45781180	45781873	+	MARK4	693	NM_031417	hsa_circ_0000941
chr18	59739905	59763183	-	PIGN	23278	NM_012327	hsa_circ_0007528
chr14	36121010	36128402	-	RALGAPA1	7392	NM_194301	hsa_circ_0004823
chr5	65288537	65290692	+	ERBB2IP	2155	NM_001253698	hsa_circ_0003830
chr17	66446868	66449133	-	WIPI1	2265	NM_017983	hsa_circ_0003142
chr2	159992704	160007067	+	TANC1	14363	NM_001145909	hsa_circ_0008010
chr10	96005702	96006378	+	PLCE1	676	NM_016341	hsa_circ_0019225
chr22	47370185	47433094	+	TBC1D22A	62909	NM_014346	hsa_circ_0002406
chr14	73614502	73664837	+	PSEN1	50335	NM_007318	hsa_circ_0002289
chr5	80071512	80088663	+	MSH3	17151	NM_002439	hsa_circ_0001508
chr1	29362337	29365938	+	EPB41	3601	NM_001166007	hsa_circ_0000042
chr19	6702137	6702590	-	C3	453	NM_000064	hsa_circ_0002130
chr7	151927007	151935911	-	MLL3	8904	NM_170606	hsa_circ_0008206
chr17	73951646	73952028	-	ACOX1	382	NM_007292	hsa_circ_0008557
chr20	47567859	47569421	+	ARFGEF2	1562	NM_006420	hsa_circ_0060664
chr12	56962758	56965639	+	RBMS2	2881	NM_002898	hsa_circ_0027033
chr12	120995084	121004783	+	RNF10	9699	NM_014868	hsa_circ_0028901
chr12	51064968	51068412	+	DIP2B	3444	NM_173602	hsa_circ_0026251
chr15	83819966	83832827	-	HDGFRP3	12861	NM_016073	hsa_circ_0000646
chr1	113140592	113159466	-	ST7L	18874	NM_138728	hsa_circ_0013523
chr1	220386228	220387321	-	RAB3GAP2	1093	NM_012414	hsa_circ_0002924
chrX	48666439	48666733	+	HDAC6	294	NM_006044	hsa_circ_0090518
chr3	185638891	185641772	-	TRA2B	2881	NM_001243879	hsa_circ_0006248
chr8	67726087	67734694	+	SGK3	8607	NM_170709	hsa_circ_0084649
chr14	97299803	97327072	+	VRK1	27269	NM_003384	hsa_circ_0000566
chr4	74010461	74021883	-	ANKRD17	11422	NM_032217	hsa_circ_0069963
chrX	24512858	24523415	+	PDK3	10557	NM_005391	hsa_circ_0090135
chr6	154762425	154771392	-	CNKSR3	8967	NM_173515	hsa_circ_0007317
chr1	50956259	51001129	-	FAF1	44870	NM_007051	hsa_circ_0008981
chr3	57276883	57282379	+	APPL1	5496	NM_012096	hsa_circ_0001317
chr15	85607600	85652361	+	PDE8A	44761	NM_001243137	hsa_circ_0036615
chr17	41598736	41599594	+	DHX8	858	NM_004941	hsa_circ_0003899
chr16	66657306	66670484	-	CMTM4	13178	NM_178818	hsa_circ_0039736
chr5	176707565	176710929	+	NSD1	3364	NM_172349	hsa_circ_0075171
chr2	200233327	200298237	-	SATB2	64910	NM_015265	hsa_circ_0003915
chr12	122237752	122239714	-	LOC338799	1962	NR_002809	hsa_circ_0029021
chrX	149962163	149984551	-	CD99L2	22388	NM_134445	hsa_circ_0001948
chrX	100275475	100276304	-	TRMT2B	829	NM_001167970	hsa_circ_0004957
chr6	5404774	5431405	+	FARS2	26631	NM_006567	hsa_circ_0075533
chr4	17816475	17816981	+	NCAPG	506	NR_073124	hsa_circ_0001395
chr2	30682417	30756180	+	LCLAT1	73763	NM_182551	hsa_circ_0004337
chr6	150092297	150094305	+	PCMT1	2008	NM_001252052	hsa_circ_0006936
chr11	108098321	108100050	+	ATM	1729	NM_000051	hsa_circ_0024193
chr9	71850943	71852052	+	TJP2	1109	NM_004817	hsa_circ_0004940
chr5	14304569	14336836	+	TRIO	32267	NM_007118	hsa_circ_0005311
chr2	219394678	219399429	-	USP37	4751	NM_020935	hsa_circ_0058264
chr13	76287317	76301234	+	LMO7	13917	NM_005358	hsa_circ_0030441
chr3	138417748	138417937	-	PIK3CB	189	NM_001256045	hsa_circ_0067532
chr15	44907560	44912601	-	SPG11	5041	NM_001160227	hsa_circ_0003784
chr7	24663284	24720139	+	MPP6	56855	NM_016447	hsa_circ_0001687
chr6	34614377	34614575	-	C6orf106	198	NM_024294	hsa_circ_0008373
chr4	40936472	40947087	-	APBB2	10615	NM_173075	hsa_circ_0008453
chr17	57842331	57851246	+	VMP1	8915	NM_030938	hsa_circ_0004027
chr7	40027197	40027857	+	CDK13	660	NM_031267	hsa_circ_0079929
chr20	48256214	48257202	-	B4GALT5	988	NM_004776	hsa_circ_0004868
chr7	33388679	33427756	+	BBS9	39077	NM_014451	hsa_circ_0079812
chr2	224758950	224760347	-	WDFY1	1397	NM_020830	hsa_circ_0001102
chr22	41734316	41735195	+	ZC3H7B	879	NM_017590	hsa_circ_0007382
chr19	47919908	47920607	-	MEIS3	699	NM_001009813	hsa_circ_0003449
chr4	62800557	62849321	+	LPHN3	48764	NM_015236	hsa_circ_0069864
chr2	169547543	169574488	+	CERS6	26945	NM_001256126	hsa_circ_0007024
chr7	6840995	6841154	-	CCZ1B	159	NM_198097	hsa_circ_0079402
chr9	140074632	140074836	-	ANAPC2	204	NM_013366	hsa_circ_0003129
chr19	14568842	14569187	+	PKN1	345	NM_213560	hsa_circ_0008950
chr1	93070863	93101893	-	EVI5	31030	NM_005665	hsa_circ_0013167
chr15	101906400	101910728	-	PCSK6	4328	NM_138321	hsa_circ_0037096
chr11	119144577	119145663	+	CBL	1086	NM_005188	hsa_circ_0000362
chr7	131060182	131084192	+	MKLN1	24010	NM_013255	hsa_circ_0001746
chr17	49062283	49068029	-	SPAG9	5746	NM_001251971	hsa_circ_0044643
chr5	64863339	64868113	+	PPWD1	4774	NR_046349	hsa_circ_0072697
chr4	62800557	62910267	+	LPHN3	109710	NM_015236	hsa_circ_0069865
chr9	132719638	132757237	-	FNBP1	37599	NM_015033	hsa_circ_0089076
chr2	36623756	36706837	+	CRIM1	83081	NM_016441	hsa_circ_0002348
chr11	61205096	61205585	+	SDHAF2	489	NM_017841	hsa_circ_0000311
chr19	4101016	4101278	-	MAP2K2	262	NM_030662	hsa_circ_0007376
chr1	78267015	78280916	+	FAM73A	13901	NM_198549	hsa_circ_0002570
chr6	139264649	139265759	-	REPS1	1110	NM_031922	hsa_circ_0004368
chr12	28458581	28544344	+	CCDC91	85763	NM_018318	hsa_circ_0008250
chr18	19345732	19399607	+	MIB1	53875	NM_020774	hsa_circ_0000836
chr1	22074630	22078108	-	USP48	3478	NM_032236	hsa_circ_0002166
chr1	1756835	1770677	-	GNB1	13842	NM_002074	hsa_circ_0009362
chr10	96018556	96018907	+	PLCE1	351	NM_016341	hsa_circ_0019230
chr7	158552176	158591763	-	ESYT2	39587	NM_020728	hsa_circ_0083213
chr14	74203700	74204000	-	ELMSAN1	300	NM_001043318	hsa_circ_0003121
chr3	183368083	183369064	+	KLHL24	981	NM_017644	hsa_circ_0001369
chr17	31039005	31107802	-	MYO1D	68797	NM_015194	hsa_circ_0043058
chr4	17963525	17974508	-	LCORL	10983	NM_153686	hsa_circ_0069285
chr16	69729038	69729282	+	NFAT5	244	NM_138713	hsa_circ_0006845
chr2	61719169	61722748	-	XPO1	3579	NM_003400	hsa_circ_0054876
chr17	4192524	4200109	-	UBE2G1	7585	NM_003342	hsa_circ_0041555
chr16	87376482	87380856	-	FBXO31	4374	NM_024735	hsa_circ_0040766
chr10	52193235	52350007	-	SGMS1	156772	NM_147156	hsa_circ_0018401
chr14	30093357	30105700	-	PRKD1	12343	NM_002742	hsa_circ_0005185
chr6	105280916	105291173	-	HACE1	10257	NM_020771	hsa_circ_0077519
chrX	107083899	107097934	+	MID2	14035	NM_052817	hsa_circ_0002153
chr18	29691716	29693823	+	RNF138	2107	NM_001191324	hsa_circ_0005729
chr18	60206913	60217693	+	ZCCHC2	10780	NM_017742	hsa_circ_0000854
chr10	79613111	79614128	-	DLG5	1017	NM_004747	hsa_circ_0006649
chr11	33307958	33350179	+	HIPK3	42221	NM_001048200	hsa_circ_0008887
chr4	187584452	187630999	-	FAT1	46547	NM_005245	hsa_circ_0071616
chr14	75587212	75590926	-	NEK9	3714	NM_033116	hsa_circ_0032682
chr8	100443764	100479862	+	VPS13B	36098	NM_152564	hsa_circ_0085082
chr2	190593385	190609514	+	ANKAR	16129	NM_144708	hsa_circ_0005644
chr10	74474868	74475660	+	MCU	792	NR_073062	hsa_circ_0000247
chr14	102661274	102676199	+	WDR20	14925	NM_181291	hsa_circ_0002553
chr21	30698379	30702014	+	BACH1	3635	NM_206866	hsa_circ_0061395
chr2	168986050	168997268	-	STK39	11218	NM_013233	hsa_circ_0003296
chr6	131276244	131277639	-	EPB41L2	1395	NM_001199388	hsa_circ_0001640
chr1	12335881	12338095	+	VPS13D	2214	NM_015378	hsa_circ_0009964
chr20	35236117	35238133	+	C20orf24	2016	NM_001199534	hsa_circ_0060193
chr5	139574030	139574237	+	CYSTM1	207	NM_032412	hsa_circ_0002449
chr2	175945387	175986268	-	ATF2	40881	NR_045774	hsa_circ_0057144
chr2	55582714	55591169	-	CCDC88A	8455	NM_018084	hsa_circ_0054621
chr1	51868106	51874004	-	EPS15	5898	NM_001981	hsa_circ_0005567
chr16	80718434	80719026	-	CDYL2	592	NM_152342	hsa_circ_0004087
chr10	5950887	5953091	+	FBXO18	2204	NM_178150	hsa_circ_0017600
chr9	115166274	115171301	+	HSDL2	5027	NM_032303	hsa_circ_0088088
chr1	117944807	117984947	+	MAN1A2	40140	NM_006699	hsa_circ_0000119
chr17	15938078	15942968	-	NCOR1	4890	NM_001190440	hsa_circ_0042142
chr4	128842678	128861152	-	MFSD8	18474	NM_152778	hsa_circ_0009133
chr10	76602357	76603236	+	KAT6B	879	NM_012330	hsa_circ_0005235
chr2	242346951	242352836	+	FARP2	5885	NM_014808	hsa_circ_0059074
chr16	47531309	47644831	+	PHKB	113522	NM_001031835	hsa_circ_0002820
chr16	15973660	15978062	-	FOPNL	4402	NM_144600	hsa_circ_0003349
chr1	231090078	231097049	-	TTC13	6971	NM_001122835	hsa_circ_0000195
chr5	70888752	70900295	+	MCCC2	11543	NM_022132	hsa_circ_0072904
chr8	141749116	141762415	-	PTK2	13299	NM_005607	hsa_circ_0003171
chr17	3955264	3970536	-	ZZEF1	15272	NM_015113	hsa_circ_0041498
chr1	46751033	46752171	-	LRRC41	1138	NM_006369	hsa_circ_0004070
chr1	201823722	201826322	+	IPO9	2600	NM_018085	hsa_circ_0003008
chr12	27132716	27143560	-	TM7SF3	10844	NM_016551	hsa_circ_0025705
chr2	200188525	200213896	-	SATB2	25371	NM_015265	hsa_circ_0006571
chr10	882342	890995	-	LARP4B	8653	NM_015155	hsa_circ_0008837
chr13	47297355	47308133	+	LRCH1	10778	NM_001164211	hsa_circ_0002215
chr16	53269096	53272498	+	CHD9	3402	NM_025134	hsa_circ_0039359
chr6	105280916	105300246	-	HACE1	19330	NM_020771	hsa_circ_0005932
chr14	102661274	102664184	+	WDR20	2910	NM_181291	hsa_circ_0003512
chr13	33306237	33309467	+	PDS5B	3230	NM_015032	hsa_circ_0004494
chr5	78734832	78752841	-	HOMER1	18009	NM_004272	hsa_circ_0006916
chr17	1437392	1451681	-	PITPNA	14289	NM_006224	hsa_circ_0041251
chrX	77378331	77380922	+	PGK1	2591	NM_000291	hsa_circ_0091157
chr13	99536066	99537346	-	DOCK9	1280	NM_015296	hsa_circ_0030714
chr18	56363597	56367823	+	MALT1	4226	NM_173844	hsa_circ_0000853
chr11	8457040	8486369	-	STK33	29329	NM_030906	hsa_circ_0021089
chr19	39943995	39944161	+	SUPT5H	166	NM_001111020	hsa_circ_0000932
chr7	26235466	26237352	-	HNRNPA2B1	1886	NM_002137	hsa_circ_0079651
chr8	37985808	37986469	+	ASH2L	661	NM_001261832	hsa_circ_0083964
chr1	197611840	197684204	-	DENND1B	72364	NM_001195215	hsa_circ_0006709
chr17	65941524	65972074	+	BPTF	30550	NM_004459	hsa_circ_0000799
chr10	74322652	74326552	-	MICU1	3900	NM_001195518	hsa_circ_0006628
chr8	61496766	61504528	+	RAB2A	7762	NM_002865	hsa_circ_0003183
chr19	34921480	34929671	+	UBA2	8191	NM_005499	hsa_circ_0006987
chr16	11114049	11154879	+	CLEC16A	40830	NM_001243403	hsa_circ_0000672
chr2	15601324	15651474	-	NBAS	50150	NM_015909	hsa_circ_0052767
chr14	20863608	20864889	-	TEP1	1281	NM_007110	hsa_circ_0031114
chr3	110830876	110841085	+	PVRL3	10209	NM_001243288	hsa_circ_0004639
chr4	113483526	113506881	-	C4orf21	23355	NM_018392	hsa_circ_0070680
chr17	5268416	5271763	+	RABEP1	3347	NM_001083585	hsa_circ_0004621
chr13	49712882	49720071	+	FNDC3A	7189	NM_014923	hsa_circ_0000481
chr9	140622800	140657272	+	EHMT1	34472	NM_001145527	hsa_circ_0089715
chr9	33956076	33963789	-	UBAP2	7713	NM_018449	hsa_circ_0005993
chr6	86227473	86243518	-	SNX14	16045	NM_020468	hsa_circ_0077236
chr7	112098915	112102433	+	IFRD1	3518	NM_001007245	hsa_circ_0081990
chr1	230798886	230807386	+	COG2	8500	NM_007357	hsa_circ_0016867
chr11	18591760	18600355	-	UEVLD	8595	NM_001261383	hsa_circ_0021472
chr2	200173482	200246543	-	SATB2	73061	NM_015265	hsa_circ_0006011
chr11	73418464	73429935	-	RAB6A	11471	NM_002869	hsa_circ_0004596
chr20	36685933	36694658	+	RPRD1B	8725	NM_021215	hsa_circ_0007365
chr1	212502476	212506940	+	PPP2R5A	4464	NM_001199756	hsa_circ_0002321
chr13	41400641	41411021	-	TPTE2P5	10380	NR_038258	hsa_circ_0030049
chr1	44750506	44804994	-	ERI3	54488	NM_024066	hsa_circ_0007437
chr3	119720892	119721086	-	GSK3B	194	NM_001146156	hsa_circ_0006497
chr7	32582752	32591907	+	AVL9	9155	NM_015060	hsa_circ_0005530
chr19	13039155	13039661	-	FARSA	506	NM_004461	hsa_circ_0000896
chr8	87381167	87414432	+	WWP1	33265	NM_007013	hsa_circ_0084814
chr3	47702783	47719801	-	SMARCC1	17018	NM_003074	hsa_circ_0003602
chr4	107216250	107230146	-	TBCK	13896	NM_001163436	hsa_circ_0003673
chr16	67644726	67646024	+	CTCF	1298	NM_006565	hsa_circ_0002122
chr19	34934748	34936026	+	UBA2	1278	NM_005499	hsa_circ_0050539
chr9	102722198	102722437	+	STX17	239	NM_017919	hsa_circ_0001876
chr16	53513065	53514681	+	RBL2	1616	NM_005611	hsa_circ_0039388
chr16	74678259	74695349	-	RFWD3	17090	NM_018124	hsa_circ_0040496
chr10	22896855	22898646	-	PIP4K2A	1791	NM_005028	hsa_circ_0003826
chr17	73238416	73239651	-	GGA3	1235	NM_014001	hsa_circ_0003684
chr5	102338736	102345570	+	PAM	6834	NM_001177306	hsa_circ_0073497
chr16	4721391	4723658	+	MGRN1	2267	NM_015246	hsa_circ_0037743
chr3	170906490	170912424	-	TNIK	5934	NM_001161562	hsa_circ_0002387
chr3	197544046	197547301	+	LRCH3	3255	NM_032773	hsa_circ_0068727
chr1	58971731	59000003	-	OMA1	28272	NM_145243	hsa_circ_0006281
chr5	179136873	179143295	+	CANX	6422	NM_001024649	hsa_circ_0001565
chr4	106359106	106377902	-	PPA2	18796	NM_176869	hsa_circ_0070567
chr22	38891800	38897285	-	DDX17	5485	NM_006386	hsa_circ_0063328
chr2	160025760	160028783	+	TANC1	3023	NM_001145909	hsa_circ_0056811
chr5	43295853	43297268	-	HMGCS1	1415	NM_002130	hsa_circ_0072391
chr21	17205666	17214859	+	USP25	9193	NM_013396	hsa_circ_0005238
chr10	94653105	94669388	+	EXOC6	16283	NM_001013848	hsa_circ_0019171
chr5	156786012	156788606	+	CYFIP2	2594	NM_014376	hsa_circ_0003506
chr16	21973780	21983443	+	UQCRC2	9663	NM_003366	hsa_circ_0038465
chr11	76224429	76239510	+	C11orf30	15081	NM_020193	hsa_circ_0008189
chr7	129679303	129688984	-	ZC3HC1	9681	NM_016478	hsa_circ_0004364
chr9	79244107	79251473	-	PRUNE2	7366	NM_015225	hsa_circ_0087236
chr20	33632307	33645374	-	TRPC4AP	13067	NM_199368	hsa_circ_0060038
chr13	100962086	101020828	+	PCCA	58742	NM_000282	hsa_circ_0030770
chr5	179675972	179707608	-	MAPK9	31636	NM_001135044	hsa_circ_0075346
chr3	51504944	51517852	-	VPRBP	12908	NM_014703	hsa_circ_0065917
chr18	76953182	76974038	+	ATP9B	20856	NM_198531	hsa_circ_0003275
chr12	121220457	121248689	-	SPPL3	28232	NM_139015	hsa_circ_0002179
chrX	16759838	16761963	+	SYAP1	2125	NR_033181	hsa_circ_0089959
chr4	88104354	88116842	-	KLHL8	12488	NM_020803	hsa_circ_0006866
chr3	66501982	66512933	-	LRIG1	10951	NM_015541	hsa_circ_0003266
chrX	53672262	53681075	-	HUWE1	8813	NM_031407	hsa_circ_0001922
chr2	48807725	48818994	+	STON1-GTF2A1L	11269	NM_001198594	hsa_circ_0054522
chr5	72285253	72286691	+	FCHO2	1438	NM_138782	hsa_circ_0072954
chr9	79952170	79986065	+	VPS13A	33895	NM_015186	hsa_circ_0087255
chr2	204058517	204062114	+	NBEAL1	3597	NM_001114132	hsa_circ_0002412
chr6	18212718	18214012	+	KDM1B	1294	NM_153042	hsa_circ_0075792
chr16	19627435	19628130	+	C16orf62	695	NM_020314	hsa_circ_0005835
chr18	46190122	46197115	+	CTIF	6993	NM_014772	hsa_circ_0008545
chr10	121338237	121347760	-	TIAL1	9523	NM_003252	hsa_circ_0020181
chr3	110830876	110845182	+	PVRL3	14306	NM_001243288	hsa_circ_0066776
chr1	224605961	224612356	-	WDR26	6395	NM_025160	hsa_circ_0002322
chr1	94032835	94033408	-	BCAR3	573	NM_001261408	hsa_circ_0006427
chr18	2890558	2892484	+	EMILIN2	1926	NM_032048	hsa_circ_0004658
chr22	24761443	24765288	+	SPECC1L	3845	NM_015330	hsa_circ_0062610
chr10	103699619	103717489	-	C10orf76	17870	NM_024541	hsa_circ_0004117
chr8	100443764	100533238	+	VPS13B	89474	NM_152564	hsa_circ_0085086
chr17	76198579	76198832	+	AFMID	253	NM_001010982	hsa_circ_0045881
chr11	70200406	70202360	+	PPFIA1	1954	NM_003626	hsa_circ_0000337
chr17	29483000	29509683	+	NF1	26683	NM_000267	hsa_circ_0042881
chr2	160229555	160231264	-	BAZ2B	1709	NM_013450	hsa_circ_0002463
chrX	24828014	24844718	+	POLA1	16704	NM_016937	hsa_circ_0090160
chr10	121685547	121693299	+	SEC23IP	7752	NM_007190	hsa_circ_0020203
chr1	10327437	10328321	+	KIF1B	884	NM_183416	hsa_circ_0002002
chr2	241492330	241494472	-	ANKMY1	2142	NM_016552	hsa_circ_0005059
chr1	36505390	36506042	+	AGO3	652	NM_024852	hsa_circ_0011653
chrX	24512858	24568583	+	PDK3	55725	NM_005391	hsa_circ_0090137
chr22	46085591	46114373	+	ATXN10	28782	NM_013236	hsa_circ_0003054
chr13	60485868	60566717	-	DIAPH3	80849	NM_001258368	hsa_circ_0030373
chr6	42790533	42797910	+	GLTSCR1L	7377	NM_015349	hsa_circ_0076410
chr8	48839753	48842572	-	PRKDC	2819	NM_001081640	hsa_circ_0084443
chr11	58317258	58318705	-	LPXN	1447	NM_001143995	hsa_circ_0002904
chr19	3623685	3624160	-	CACTIN	475	NM_021231	hsa_circ_0002661
chr15	64410315	64415745	+	SNX1	5430	NM_001242933	hsa_circ_0035818
chr11	47857202	47859175	-	NUP160	1973	NM_015231	hsa_circ_0003538
chr1	155737215	155747611	-	GON4L	10396	NM_032292	hsa_circ_0005621
chr7	103777227	103805730	-	ORC5	28503	NM_002553	hsa_circ_0007612
chr2	191765289	191796363	+	GLS	31074	NM_014905	hsa_circ_0057523
chr7	74193427	74193768	+	NCF1	341	NM_000265	hsa_circ_0080624
chr2	10799297	10808849	-	NOL10	9552	NR_048552	hsa_circ_0008511
chr22	25771779	25771975	-	LRP5L	196	NM_001135772	hsa_circ_0006051
chr4	38055819	38104778	+	TBC1D1	48959	NM_015173	hsa_circ_0007820
chr6	7181356	7189555	+	RREB1	8199	NM_001003699	hsa_circ_0007429
chr4	54280781	54294350	+	FIP1L1	13569	NM_001134937	hsa_circ_0007476
chr9	113703700	113735838	-	LPAR1	32138	NM_057159	hsa_circ_0003611
chr10	126395204	126395456	-	FAM53B	252	NM_014661	hsa_circ_0005734
chr7	133002037	133041327	+	EXOC4	39290	NM_001037126	hsa_circ_0082444
chr5	139818045	139825560	+	ANKHD1	7515	NM_017747	hsa_circ_0007862
chr6	35825037	35840505	-	SRPK1	15468	NM_003137	hsa_circ_0002165
chr11	14793482	14810788	+	PDE3B	17306	NM_000922	hsa_circ_0000277
chr8	124089350	124132428	+	WDR67	43078	NM_001145088	hsa_circ_0085441
chr13	111938493	111940790	+	ARHGEF7	2297	NM_001113513	hsa_circ_0030930
chr10	51123962	51364771	-	PARG	240809	NM_003631	hsa_circ_0018343
chr2	99342701	99343030	-	MGAT4A	329	NM_012214	hsa_circ_0055798
chr3	176782707	176816329	-	TBL1XR1	33622	NM_024665	hsa_circ_0068062
chr4	77045801	77065626	-	NUP54	19825	NM_017426	hsa_circ_0070033
chr3	3178943	3182332	+	TRNT1	3389	NM_182916	hsa_circ_0004631
chrY	15021270	15024974	+	DDX3Y	3704	NM_004660	hsa_circ_0008297
chr2	200213423	200246543	-	SATB2	33120	NM_015265	hsa_circ_0057690
chr18	6138192	6312055	-	L3MBTL4	173863	NM_173464	hsa_circ_0046757
chr7	128845043	128846428	+	SMO	1385	NM_005631	hsa_circ_0001742
chr2	170871790	170917953	+	UBR3	46163	NM_172070	hsa_circ_0003920
chr22	41979962	41980607	-	PMM1	645	NM_002676	hsa_circ_0005703
chr11	68529002	68529155	-	CPT1A	153	NM_001031847	hsa_circ_0023255
chr3	188326948	188327632	+	LPP	684	NM_001167672	hsa_circ_0003759
chr3	138289159	138290198	-	CEP70	1039	NM_024491	hsa_circ_0002468
chr6	42559888	42562042	+	UBR2	2154	NM_015255	hsa_circ_0001603
chr11	77402203	77404656	-	RSF1	2453	NM_016578	hsa_circ_0004831
chr6	111208707	111210186	+	AMD1	1479	NM_001634	hsa_circ_0004115
chr4	79754735	79772210	+	BMP2K	17475	NM_017593	hsa_circ_0070196
chr17	11984672	12016677	+	MAP2K4	32005	NM_003010	hsa_circ_0007456
chr17	65941524	65944422	+	BPTF	2898	NM_004459	hsa_circ_0000798
chr10	133757471	133758963	+	PPP2R2D	1492	NM_018461	hsa_circ_0020523
chr19	34925772	34929671	+	UBA2	3899	NM_005499	hsa_circ_0050525
chr18	19146106	19148055	-	ESCO1	1949	NM_052911	hsa_circ_0047081
chr19	41847787	41848152	-	TGFB1	365	NM_000660	hsa_circ_0002837
chr10	70719561	70720005	+	DDX21	444	NM_004728	hsa_circ_0008865
chr20	21319681	21324846	+	XRN2	5165	NM_012255	hsa_circ_0001134
chr5	131034609	131044965	-	FNIP1	10356	NM_001008738	hsa_circ_0009030
chr10	17746429	17747740	+	STAM	1311	NM_003473	hsa_circ_0008311
chr9	6880011	6893232	+	KDM4C	13221	NM_015061	hsa_circ_0001839
chr2	42513408	42530586	+	EML4	17178	NM_019063	hsa_circ_0054242
chr10	75296026	75299351	-	USP54	3325	NM_152586	hsa_circ_0004568
chr17	40652724	40653322	+	ATP6V0A1	598	NM_005177	hsa_circ_0008179
chr10	930386	931700	-	LARP4B	1314	NM_015155	hsa_circ_0004202
chr3	18456602	18462483	-	SATB1	5881	NM_001195470	hsa_circ_0064557
chr14	77762506	77771143	-	POMT2	8637	NM_013382	hsa_circ_0002849
chr1	70758070	70781249	-	ANKRD13C	23179	NM_030816	hsa_circ_0000085
chr3	47676679	47677626	-	SMARCC1	947	NM_003074	hsa_circ_0065251
chr2	190656515	190682906	+	PMS1	26391	NM_000534	hsa_circ_0001083
chr9	96097655	96098258	-	C9orf129	603	NM_001098808	hsa_circ_0006570
chr7	56125685	56126395	+	CCT6A	710	NM_001009186	hsa_circ_0080268
chr16	68155889	68191971	+	NFATC3	36082	NM_173163	hsa_circ_0039927
chr8	68018139	68028357	+	CSPP1	10218	NM_024790	hsa_circ_0001806
chr16	29845053	29848279	+	MVP	3226	NM_005115	hsa_circ_0038942
chr2	29006772	29011675	+	PPP1CB	4903	NM_002709	hsa_circ_0007439
chr12	51402258	51404549	-	SLC11A2	2291	NR_033421	hsa_circ_0008802
chr8	142195237	142200516	+	DENND3	5279	NM_014957	hsa_circ_0007116
chr4	15626874	15646331	-	FBXL5	19457	NM_001193535	hsa_circ_0069227
chr11	47508301	47510576	-	CELF1	2275	NM_198700	hsa_circ_0007254
chr14	68151731	68157138	-	RDH11	5407	NM_016026	hsa_circ_0006278
chr20	30904020	30904677	+	KIF3B	657	NM_004798	hsa_circ_0002302
chr8	39079128	39103685	+	ADAM32	24557	NM_145004	hsa_circ_0084054
chr10	7318853	7327916	-	SFMBT2	9063	NM_001029880	hsa_circ_0000211
chr8	141828375	141900868	-	PTK2	72493	NM_005607	hsa_circ_0005982
chr1	225718255	225755116	-	ENAH	36861	NM_018212	hsa_circ_0016661
chr19	52579296	52592255	-	ZNF841	12959	NM_001136499	hsa_circ_0008749
chr1	235643369	235658138	-	B3GALNT2	14769	NM_152490	hsa_circ_0002343
chr17	78022381	78024082	+	CCDC40	1701	NM_001243342	hsa_circ_0008677
chr15	77344726	77348597	-	TSPAN3	3871	NM_198902	hsa_circ_0000641
chr1	51860052	51887530	-	EPS15	27478	NM_001981	hsa_circ_0012423
chr5	39382719	39388954	-	DAB2	6235	NM_001244871	hsa_circ_0002649
chr3	15070092	15071959	+	NR2C2	1867	NM_003298	hsa_circ_0004046
chr22	32154531	32161046	+	DEPDC5	6515	NM_001136029	hsa_circ_0062938
chr9	33953282	33963789	-	UBAP2	10507	NM_018449	hsa_circ_0001847
chr7	155556505	155567341	+	RBM33	10836	NM_053043	hsa_circ_0083111
chr10	61941086	61946670	-	ANK3	5584	NM_001204403	hsa_circ_0018437
chrX	71681853	71684581	-	HDAC8	2728	NM_018486	hsa_circ_0091065
chr15	80390757	80415142	+	ZFAND6	24385	NM_001242914	hsa_circ_0000642
chr6	170110331	170121207	-	PHF10	10876	NM_018288	hsa_circ_0078755
chr11	113723222	113725057	-	USP28	1835	NM_020886	hsa_circ_0008103
chr18	29691716	29704808	+	RNF138	13092	NM_001191324	hsa_circ_0047378
chr21	34953607	34958487	-	DONSON	4880	NM_017613	hsa_circ_0004339
chr16	31733946	31734674	+	ZNF720	728	NM_001130913	hsa_circ_0007059
chr3	186505283	186505373	+	EIF4A2	90	NM_001967	hsa_circ_0068466
chr3	53324825	53326857	-	DCP1A	2032	NM_018403	hsa_circ_0066182
chr10	116590610	116596005	+	FAM160B1	5395	NM_001135051	hsa_circ_0020078
chr21	40596333	40601362	-	BRWD1	5029	NM_018963	hsa_circ_0001194
chr19	40761064	40771258	-	AKT2	10194	NM_001243027	hsa_circ_0008719
chr14	77930940	77932010	+	AHSA1	1070	NM_012111	hsa_circ_0008404
chr9	114148656	114154104	-	KIAA0368	5448	NM_001080398	hsa_circ_0001882
chr17	4186092	4210418	-	UBE2G1	24326	NM_003342	hsa_circ_0004805
chr3	127980970	127983624	+	EEFSEC	2654	NM_021937	hsa_circ_0008759
chr4	151719232	151738409	-	LRBA	19177	NM_001199282	hsa_circ_0008618
chr20	62407030	62422143	-	ZBTB46	15113	NM_025224	hsa_circ_0002805
chr1	225140371	225195246	+	DNAH14	54875	NM_144989	hsa_circ_0016601
chr11	12525860	12540064	+	PARVA	14204	NM_018222	hsa_circ_0021294
chr14	56078736	56086030	+	KTN1	7294	NR_073129	hsa_circ_0032029
chr10	15858833	15889942	-	FAM188A	31109	NM_024948	hsa_circ_0000219
chr11	66006612	66006748	+	PACS1	136	NM_018026	hsa_circ_0022957
chr2	48049356	48050499	-	FBXO11	1143	NM_001190274	hsa_circ_0006794
chr10	94653105	94679807	+	EXOC6	26702	NM_001013848	hsa_circ_0019172
chr17	44127898	44159908	-	KANSL1	32010	NM_001193466	hsa_circ_0044184
chr14	91947919	91952074	-	SMEK1	4155	NM_032560	hsa_circ_0003045
chr4	113530534	113541346	-	C4orf21	10812	NM_018392	hsa_circ_0070692
chr12	65702308	65762806	+	MSRB3	60498	NM_001031679	hsa_circ_0027443
chr10	104632204	104634418	+	AS3MT	2214	NM_020682	hsa_circ_0019773
chr10	103432671	103436193	-	FBXW4	3522	NM_022039	hsa_circ_0000255
chr1	40654726	40668286	+	RLF	13560	NM_012421	hsa_circ_0006373
chr7	17885217	17890587	-	SNX13	5370	NM_015132	hsa_circ_0005535
chr9	102677459	102691125	+	STX17	13666	NM_017919	hsa_circ_0004825
chr2	170871790	170897495	+	UBR3	25705	NM_172070	hsa_circ_0056999
chr6	111583459	111585149	+	KIAA1919	1690	NM_153369	hsa_circ_0001638
chr1	167935866	167944253	+	DCAF6	8387	NM_001198956	hsa_circ_0009109
chr1	23356961	23377013	+	KDM1A	20052	NM_015013	hsa_circ_0009061
chr12	69983264	69987393	+	CCT2	4129	NM_006431	hsa_circ_0002940
chr16	28157414	28167848	-	XPO6	10434	NM_001270940	hsa_circ_0038816
chr15	76580186	76585041	-	ETFA	4855	NM_001127716	hsa_circ_0000639
chr16	66759730	66763002	-	DYNC1LI2	3272	NM_006141	hsa_circ_0008242
chr1	151630710	151641111	+	SNX27	10401	NM_030918	hsa_circ_0002394
chr12	110456149	110463628	+	ANKRD13A	7479	NM_033121	hsa_circ_0008949
chr3	172363412	172365904	-	NCEH1	2492	NM_001146277	hsa_circ_0007042
chr5	72354259	72373320	+	FCHO2	19061	NM_138782	hsa_circ_0003571
chr16	19653717	19663412	+	C16orf62	9695	NM_020314	hsa_circ_0006730
chr7	75197502	75203206	-	HIP1	5704	NM_005338	hsa_circ_0080724
chr1	246021797	246027188	-	SMYD3	5391	NM_001167740	hsa_circ_0017286
chr14	21461276	21462222	+	METTL17	946	NM_022734	hsa_circ_0031131
chr22	24698162	24743144	+	SPECC1L	44982	NM_015330	hsa_circ_0062602
chr7	44739739	44741214	+	OGDH	1475	NM_002541	hsa_circ_0009092
chr16	69317950	69318147	+	SNTB2	197	NM_006750	hsa_circ_0004354
chr8	93017343	93029591	-	RUNX1T1	12248	NM_001198633	hsa_circ_0007443
chr13	103279361	103289589	+	TPP2	10228	NM_003291	hsa_circ_0008744
chr21	48063446	48064400	+	PRMT2	954	NM_001242865	hsa_circ_0003781
chr17	19861326	19861884	-	AKAP10	558	NM_007202	hsa_circ_0004719
chr3	71739160	71759635	-	EIF4E3	20475	NM_001134650	hsa_circ_0066536
chr10	25010765	25011208	-	ARHGAP21	443	NM_020824	hsa_circ_0017992
chr7	151946960	151948051	-	MLL3	1091	NM_170606	hsa_circ_0005823
chr1	52237741	52238395	+	OSBPL9	654	NM_148904	hsa_circ_0002039
chr9	131360678	131367756	+	SPTAN1	7078	NM_003127	hsa_circ_0088844
chr17	74308950	74309972	-	PRPSAP1	1022	NM_002766	hsa_circ_0004241
chr22	42204878	42209826	+	CCDC134	4948	NM_024821	hsa_circ_0008806
chr6	109249290	109258202	+	ARMC2	8912	NM_032131	hsa_circ_0077574
chr13	42385360	42393522	-	VWA8	8162	NM_015058	hsa_circ_0004711
chr20	428532	428718	-	TBC1D20	186	NM_144628	hsa_circ_0059155
chr14	71511849	71524441	+	PCNX	12592	NM_014982	hsa_circ_0001997
chr19	33604672	33605325	+	GPATCH1	653	NM_018025	hsa_circ_0008287
chrY	21749095	21749393	+	TXLNG2P	298	NR_045128	hsa_circ_0009024
chr10	7409610	7423911	-	SFMBT2	14301	NM_001029880	hsa_circ_0017648
chr19	46116798	46117958	-	EML2	1160	NM_012155	hsa_circ_0008263
chr1	44750506	44778900	-	ERI3	28394	NM_024066	hsa_circ_0012141
chr9	138741982	138758382	-	CAMSAP1	16400	NM_015447	hsa_circ_0089489
chr12	100676720	100691953	+	SCYL2	15233	NM_017988	hsa_circ_0006258
chr2	63182651	63223901	+	EHBP1	41250	NM_015252	hsa_circ_0054915
chr14	58785259	58796887	+	ARID4A	11628	NM_023000	hsa_circ_0000542
chr12	109893922	109898610	-	KCTD10	4688	NM_031954	hsa_circ_0028130
chr16	53301205	53302038	+	CHD9	833	NM_025134	hsa_circ_0008031
chr10	75138668	75160615	-	ANXA7	21947	NM_004034	hsa_circ_0018798
chr15	56243573	56258744	-	NEDD4	15171	NM_006154	hsa_circ_0008340
chr9	114296018	114296633	+	ZNF483	615	NM_001007169	hsa_circ_0001962
chr12	31545200	31545630	-	DENND5B	430	NM_144973	hsa_circ_0004487
chr6	79770194	79770535	-	PHIP	341	NM_017934	hsa_circ_0003810
chr1	14057494	14075982	+	PRDM2	18488	NM_012231	hsa_circ_0004861
chr15	76576097	76580286	-	ETFA	4189	NM_001127716	hsa_circ_0036402
chr16	28163979	28167848	-	XPO6	3869	NM_001270940	hsa_circ_0007807
chr5	122137563	122139308	+	SNX2	1745	NM_003100	hsa_circ_0073692
chr7	140301202	140302342	-	DENND2A	1140	NM_015689	hsa_circ_0002142
chr7	134632258	134635265	+	CALD1	3007	NM_033139	hsa_circ_0003746
chr3	50153338	50154604	+	RBM5	1266	NM_005778	hsa_circ_0065825
chr11	66133406	66137003	-	SLC29A2	3597	NM_001532	hsa_circ_0022983
chr3	23541098	23574192	+	UBE2E2	33094	NM_152653	hsa_circ_0003436
chr18	18619432	18624147	-	ROCK1	4715	NM_005406	hsa_circ_0006733
chr14	75506613	75509180	-	MLH3	2567	NM_014381	hsa_circ_0032644
chr12	51173922	51208222	+	ATF1	34300	NM_005171	hsa_circ_0026282
chr6	25420341	25435832	+	LRRC16A	15491	NM_017640	hsa_circ_0003738
chr1	236187369	236201553	-	NID1	14184	NM_002508	hsa_circ_0017105
chr20	46365446	46386207	-	SULF2	20761	NM_018837	hsa_circ_0060640
chr15	90984737	90986710	+	IQGAP1	1973	NM_003870	hsa_circ_0000652
chr17	44248220	44249598	-	KANSL1	1378	NM_001193466	hsa_circ_0005455
chr2	242079935	242080168	-	PASK	233	NM_015148	hsa_circ_0006391
chr6	91269794	91281526	-	MAP3K7	11732	NM_145333	hsa_circ_0077395
chr3	119219541	119232566	+	TIMMDC1	13025	NM_016589	hsa_circ_0006884
chr10	103563491	103567658	-	MGEA5	4167	NM_012215	hsa_circ_0019616
chr10	46158989	46159290	-	ZFAND4	301	NM_174890	hsa_circ_0018281
chr3	119222378	119232566	+	TIMMDC1	10188	NM_016589	hsa_circ_0066875
chr10	54040548	54050050	+	PRKG1	9502	NM_006258	hsa_circ_0003030
chr12	27143382	27152609	-	TM7SF3	9227	NM_016551	hsa_circ_0007478
chr17	5314022	5317454	-	NUP88	3432	NM_002532	hsa_circ_0041705
chr1	35846859	35855699	+	ZMYM4	8840	NM_005095	hsa_circ_0011542
chr11	103173821	103229087	+	DYNC2H1	55266	NM_001080463	hsa_circ_0024144
chr12	12788710	12788908	+	CREBL2	198	NM_001310	hsa_circ_0002873
chr6	18160113	18166609	+	KDM1B	6496	NM_153042	hsa_circ_0001580
chr10	7409610	7412337	-	SFMBT2	2727	NM_001029880	hsa_circ_0017647
chr17	45221248	45221348	-	CDC27	100	NM_001256	hsa_circ_0044230
chr22	50810448	50832564	+	PPP6R2	22116	NM_001242898	hsa_circ_0001258
chr2	234358627	234360706	+	DGKD	2079	NM_152879	hsa_circ_0001115
chr19	1032390	1032695	+	CNN2	305	NM_201277	hsa_circ_0004891
chr19	11657489	11657784	+	CNN1	295	NM_001299	hsa_circ_0049487
chr2	10784445	10808849	-	NOL10	24404	NR_048552	hsa_circ_0000977
chr8	61484604	61504528	+	RAB2A	19924	NM_002865	hsa_circ_0007581
chr10	76910271	76910864	+	SAMD8	593	NM_144660	hsa_circ_0006148
chr1	198201682	198233365	+	NEK7	31683	NM_133494	hsa_circ_0002528
chr22	22153300	22162135	-	MAPK1	8835	NM_138957	hsa_circ_0004872
chr2	135694410	135696632	+	CCNT2	2222	NR_037649	hsa_circ_0056536
chr11	128638012	128642880	+	FLI1	4868	NM_001167681	hsa_circ_0007153
chr2	206023445	206050587	+	PARD3B	27142	NM_057177	hsa_circ_0057890
chr17	80721840	80739597	+	TBCD	17757	NM_005993	hsa_circ_0000818
chr2	100078957	100081447	-	REV1	2490	NM_001037872	hsa_circ_0001053
chr5	32268806	32276848	-	MTMR12	8042	NM_001040446	hsa_circ_0072081
chr1	236189195	236201553	-	NID1	12358	NM_002508	hsa_circ_0017108
chr17	29061914	29093606	+	SUZ12P1	31692	NR_024187	hsa_circ_0042854
chr9	86293355	86297981	-	UBQLN1	4626	NM_013438	hsa_circ_0001866
chr1	25784881	25818075	+	TMEM57	33194	NM_018202	hsa_circ_0010941
chr9	95018961	95032265	-	IARS	13304	NM_013417	hsa_circ_0006702
chr13	36379835	36382457	-	DCLK1	2622	NM_001195416	hsa_circ_0029994
chr1	21599191	21616649	-	ECE1	17458	NM_001113348	hsa_circ_0002402
chr4	39915230	39927553	-	PDS5A	12323	NM_001100400	hsa_circ_0007308
chr9	20819794	20823114	+	FOCAD	3320	NM_017794	hsa_circ_0003295
chr13	100953713	100962162	+	PCCA	8449	NM_000282	hsa_circ_0002664
chr17	9843442	9850300	-	GAS7	6858	NM_201432	hsa_circ_0042079
chr6	47471015	47522502	+	CD2AP	51487	NM_012120	hsa_circ_0076704
chr1	243708811	243736350	-	AKT3	27539	NM_001206729	hsa_circ_0000199
chr16	29845053	29845387	+	MVP	334	NM_005115	hsa_circ_0000688
chr22	25771779	25777544	-	LRP5L	5765	NM_001135772	hsa_circ_0062642
chr6	158922709	158925210	+	TULP4	2501	NM_020245	hsa_circ_0002163
chr8	91029351	91049168	+	DECR1	19817	NM_001359	hsa_circ_0006056
chr6	107031202	107050797	-	RTN4IP1	19595	NM_032730	hsa_circ_0008514
chr6	147581750	147588303	+	STXBP5	6553	NM_001127715	hsa_circ_0007828
chr2	9048750	9098771	-	MBOAT2	50021	NM_138799	hsa_circ_0000972
chr2	170460151	170471234	+	PPIG	11083	NM_004792	hsa_circ_0004888
chr10	70246900	70266475	-	SLC25A16	19575	NM_152707	hsa_circ_0007778
chr1	54266365	54298264	-	TMEM48	31899	NR_033142	hsa_circ_0009070
chr8	141856358	141900868	-	PTK2	44510	NM_005607	hsa_circ_0003221
chrX	47102794	47103001	+	USP11	207	NM_004651	hsa_circ_0090433
chr1	246091232	246093239	-	SMYD3	2007	NM_001167740	hsa_circ_0017304
chr3	183368083	183390272	+	KLHL24	22189	NM_017644	hsa_circ_0006667
chr2	9083315	9098771	-	MBOAT2	15456	NM_138799	hsa_circ_0007334
chr10	93756125	93757508	+	BTAF1	1383	NM_003972	hsa_circ_0003584
chr9	33960823	33963789	-	UBAP2	2966	NM_018449	hsa_circ_0001849
chr20	32996456	33001685	+	ITCH	5229	NM_031483	hsa_circ_0059934
chr11	34111725	34113603	+	CAPRIN1	1878	NM_005898	hsa_circ_0004851
chr10	93902785	93940776	-	CPEB3	37991	NM_014912	hsa_circ_0019146
chr17	41219624	41226538	-	BRCA1	6914	NM_007298	hsa_circ_0043954
chr3	179310431	179320585	-	MRPL47	10154	NM_020409	hsa_circ_0068098
chr7	72301271	72302378	+	SBDSP1	1107	NR_024110	hsa_circ_0005878
chr14	31855625	31863432	-	HEATR5A	7807	NM_015473	hsa_circ_0007721
chr4	52729602	52744020	+	DCUN1D4	14418	NM_015115	hsa_circ_0001410
chr4	107092251	107133992	-	TBCK	41741	NM_001163436	hsa_circ_0007540
chr8	68163533	68172161	-	ARFGEF1	8628	NM_006421	hsa_circ_0001807
chr5	83356118	83362425	-	EDIL3	6307	NM_005711	hsa_circ_0073244
chr19	19756682	19757156	-	ATP13A1	474	NM_020410	hsa_circ_0050256
chr11	62406454	62407203	-	GANAB	749	NM_198335	hsa_circ_0008011
chr15	43120125	43132631	-	TTBK2	12506	NM_173500	hsa_circ_0008319
chr3	93714717	93722752	+	ARL13B	8035	NR_033427	hsa_circ_0006135
chr10	70246900	70263452	-	SLC25A16	16552	NM_152707	hsa_circ_0002624
chr2	69565029	69565697	-	GFPT1	668	NM_001244710	hsa_circ_0001025
chr20	35539620	35540955	-	SAMHD1	1335	NM_015474	hsa_circ_0001152
chr3	155547476	155551830	-	SLC33A1	4354	NM_001190992	hsa_circ_0001350
chr10	74628460	74631338	+	MCU	2878	NM_138357	hsa_circ_0018761
chr1	8555122	8674745	-	RERE	119623	NM_012102	hsa_circ_0009117
chr1	236998846	237016388	+	MTR	17542	NM_000254	hsa_circ_0017155
chr10	69785302	69804320	-	HERC4	19018	NM_015601	hsa_circ_0007113
chr5	254507	256814	+	SDHA	2307	NM_004168	hsa_circ_0071633
chr6	89554075	89563483	-	RNGTT	9408	NM_003800	hsa_circ_0077292
chr14	74358729	74376133	+	ZNF410	17404	NM_001242924	hsa_circ_0003448
chr11	9451220	9452550	+	IPO7	1330	NM_006391	hsa_circ_0005092
chr2	131796425	131799517	+	ARHGEF4	3092	NM_015320	hsa_circ_0056472
chr20	35315894	35317187	-	NDRG3	1293	NM_032013	hsa_circ_0005523
chr2	99786012	99787892	-	MITD1	1880	NM_138798	hsa_circ_0001050
chr17	19213197	19232960	+	EPN2	19763	NM_148921	hsa_circ_0002876
chr5	40764615	40777688	-	PRKAA1	13073	NM_006251	hsa_circ_0001478
chr7	23224688	23226765	+	NUPL2	2077	NM_007342	hsa_circ_0001683
chrX	2871183	2876476	-	ARSE	5293	NM_000047	hsa_circ_0004844
chr1	51871576	51874004	-	EPS15	2428	NM_001981	hsa_circ_0004877
chr2	54101475	54112912	-	PSME4	11437	NM_014614	hsa_circ_0005229
chr4	154214133	154217188	+	TRIM2	3055	NM_015271	hsa_circ_0006811
chr9	74354978	74355148	-	TMEM2	170	NM_001135820	hsa_circ_0003290
chr3	195016436	195022903	-	ACAP2	6467	NM_012287	hsa_circ_0002382
chr11	18312988	18313566	-	HPS5	578	NM_007216	hsa_circ_0000279
chr11	78180292	78204241	-	NARS2	23949	NM_024678	hsa_circ_0023812
chr21	34804483	34805178	+	IFNGR2	695	NM_005534	hsa_circ_0001185
chr10	105777917	105778666	+	SLK	749	NM_014720	hsa_circ_0019884
chr11	128638012	128651918	+	FLI1	13906	NM_001167681	hsa_circ_0024834
chr14	39517855	39524500	-	SEC23A	6645	NM_006364	hsa_circ_0003374
chr19	47767859	47768203	+	CCDC9	344	NM_015603	hsa_circ_0000944
chr7	105733394	105739728	-	SYPL1	6334	NM_006754	hsa_circ_0081872
chr12	120995084	120995485	+	RNF10	401	NM_014868	hsa_circ_0028899
chr4	123856868	123868643	+	SPATA5	11775	NM_145207	hsa_circ_0070883
chr3	33109721	33110462	-	GLB1	741	NM_000404	hsa_circ_0001279
chr17	62515438	62522318	+	CEP95	6880	NM_138363	hsa_circ_0045308
chr12	12300299	12303972	-	LRP6	3673	NM_002336	hsa_circ_0025479
chr4	8453686	8456540	+	TRMT44	2854	NM_152544	hsa_circ_0069169
chr13	114164552	114175048	+	TMCO3	10496	NM_017905	hsa_circ_0008539
chr7	158672374	158684024	+	WDR60	11650	NM_018051	hsa_circ_0083226
chr1	15970016	15976318	+	DDI2	6302	NM_032341	hsa_circ_0010058
chr11	46563494	46570050	-	AMBRA1	6556	NM_001267782	hsa_circ_0005548
chr7	56062586	56065142	+	GBAS	2556	NM_001202469	hsa_circ_0080252
chr3	65415194	65416556	-	MAGI1	1362	NM_001033057	hsa_circ_0066452
chr8	140898122	140922544	-	TRAPPC9	24422	NM_031466	hsa_circ_0006904
chr2	106761645	106782539	-	UXS1	20894	NM_025076	hsa_circ_0004029
chr9	101542470	101544855	-	ANKS6	2385	NM_173551	hsa_circ_0006928
chr20	43607083	43653771	+	STK4	46688	NM_006282	hsa_circ_0060526
chr7	129760588	129762042	+	KLHDC10	1454	NM_014997	hsa_circ_0002190
chr17	4186092	4192703	-	UBE2G1	6611	NM_003342	hsa_circ_0002368
chr10	13701322	13705509	-	FRMD4A	4187	NM_018027	hsa_circ_0004281
chr3	43616300	43621964	-	ANO10	5664	NM_001204833	hsa_circ_0003636
chr5	179688683	179707608	-	MAPK9	18925	NM_001135044	hsa_circ_0001566
chr8	28821327	28837673	+	HMBOX1	16346	NM_024567	hsa_circ_0001995
chr1	15976214	15978390	+	DDI2	2176	NM_032341	hsa_circ_0004095
chr2	239090705	239103511	-	ILKAP	12806	NM_030768	hsa_circ_0058876
chr19	11289020	11289396	-	KANK2	376	NM_001136191	hsa_circ_0008554
chr11	3784131	3797251	-	NUP98	13120	NM_139131	hsa_circ_0004251
chr16	74493579	74501746	-	GLG1	8167	NM_001145666	hsa_circ_0040465
chr13	40293372	40301685	+	COG6	8313	NM_020751	hsa_circ_0006900
chr2	240929490	240961757	-	NDUFA10	32267	NM_004544	hsa_circ_0058919
chr6	139228631	139235898	-	REPS1	7267	NM_031922	hsa_circ_0078018
chr19	10694281	10694746	-	AP1M2	465	NM_005498	hsa_circ_0049282
chr19	10906047	10909248	+	DNM2	3201	NM_001005361	hsa_circ_0049335
chr9	126519981	126641300	-	DENND1A	121319	NM_020946	hsa_circ_0002544
chr3	121366165	121376199	-	HCLS1	10034	NM_005335	hsa_circ_0066959
chr1	22013683	22021714	-	USP48	8031	NM_032236	hsa_circ_0010527
chr10	104934614	104934739	-	NT5C2	125	NM_012229	hsa_circ_0019788
chr14	97022183	97022750	+	PAPOLA	567	NM_032632	hsa_circ_0006717
chr4	108603170	108615162	-	PAPSS1	11992	NM_005443	hsa_circ_0005965
chr18	56601664	56621031	+	ZNF532	19367	NM_018181	hsa_circ_0003423
chr1	197564337	197627499	-	DENND1B	63162	NM_001195215	hsa_circ_0015783
chr3	183056587	183107567	-	MCF2L2	50980	NM_015078	hsa_circ_0068161
chr6	16586010	16658132	-	ATXN1	72122	NM_000332	hsa_circ_0002353
chr8	41455810	41456823	+	AGPAT6	1013	NM_178819	hsa_circ_0007461
chr4	88091230	88098020	-	KLHL8	6790	NM_020803	hsa_circ_0070388
chr2	110321942	110323436	-	2016-09-10	1494	NR_047585	hsa_circ_0009020
chr17	79571573	79575848	-	NPLOC4	4275	NM_017921	hsa_circ_0000814
chr3	107429298	107435696	+	BBX	6398	NM_001276286	hsa_circ_0001324
chr6	17661883	17665616	-	NUP153	3733	NM_005124	hsa_circ_0075728
chr15	99250790	99251336	+	IGF1R	546	NM_000875	hsa_circ_0005035
chr4	152095821	152108615	-	SH3D19	12794	NM_001128924	hsa_circ_0071261
chr14	51710573	51716483	+	TMX1	5910	NM_030755	hsa_circ_0009104
chr14	50136241	50141145	-	POLE2	4904	NM_002692	hsa_circ_0004904
chr1	171548492	171549103	+	PRRC2C	611	NM_015172	hsa_circ_0015241
chr1	35936463	35940507	-	KIAA0319L	4044	NM_024874	hsa_circ_0011570
chr3	122842912	122843190	+	PDIA5	278	NM_006810	hsa_circ_0067029
chr16	3789578	3795355	-	CREBBP	5777	NM_001079846	hsa_circ_0037654
chr3	31917924	31921322	-	OSBPL10	3398	NM_001174060	hsa_circ_0008549
chr6	10702601	10702872	+	PAK1IP1	271	NM_017906	hsa_circ_0005917
chr22	41616737	41617291	+	L3MBTL2	554	NM_031488	hsa_circ_0063503
chr5	36953719	36976504	+	NIPBL	22785	NM_133433	hsa_circ_0001472
chr1	92798947	92811471	+	RPAP2	12524	NM_024813	hsa_circ_0004463
chr1	100889777	100908552	+	CDC14A	18775	NM_033312	hsa_circ_0000097
chr1	200080329	200090083	+	NR5A2	9754	NM_205860	hsa_circ_0015816
chr3	8977554	8983488	-	RAD18	5934	NM_020165	hsa_circ_0001264
chr18	196636	204692	+	USP14	8056	NM_001037334	hsa_circ_0005653
chr5	138979956	138994551	+	UBE2D2	14595	NM_003339	hsa_circ_0005728
chr11	73418464	73431944	-	RAB6A	13480	NM_002869	hsa_circ_0003908
chr13	28830428	28835595	+	PAN3	5167	NM_175854	hsa_circ_0008902
chr4	39328182	39329376	-	RFC1	1194	NM_002913	hsa_circ_0001403
chr9	77611362	77632364	-	C9orf41	21002	NM_152420	hsa_circ_0087220
chr8	27151596	27151827	-	TRIM35	231	NM_171982	hsa_circ_0083756
chr6	57058639	57072511	-	RAB23	13872	NM_016277	hsa_circ_0076890
chr18	51686134	51731527	-	MBD2	45393	NM_003927	hsa_circ_0005584
chr10	29801663	29820217	-	SVIL	18554	NM_021738	hsa_circ_0018064
chr8	70650274	70674110	-	SLCO5A1	23836	NM_001146008	hsa_circ_0084727
chr11	103173821	103194718	+	DYNC2H1	20897	NM_001080463	hsa_circ_0024143
chr5	169108747	169116337	+	DOCK2	7590	NM_004946	hsa_circ_0074945
chr2	183859566	183860566	-	NCKAP1	1000	NM_205842	hsa_circ_0057289
chr16	49557534	49559405	-	ZNF423	1871	NM_001271620	hsa_circ_0039318
chr10	103557736	103573363	-	MGEA5	15627	NM_012215	hsa_circ_0019610
chr16	66761590	66763002	-	DYNC1LI2	1412	NM_006141	hsa_circ_0008222
chr4	129012155	129012667	+	LARP1B	512	NM_018078	hsa_circ_0070939
chr14	60582436	60592541	+	PCNXL4	10105	NM_022495	hsa_circ_0000544
chr4	1902352	1932497	+	WHSC1	30145	NM_133331	hsa_circ_0002688
chr11	85718584	85742653	-	PICALM	24069	NM_001008660	hsa_circ_0023936
chr1	154233367	154239044	+	UBAP2L	5677	NM_014847	hsa_circ_0014414
chr2	158655938	158675071	-	ACVR1	19133	NM_001111067	hsa_circ_0004955
chr12	129293332	129299615	-	SLC15A4	6283	NM_145648	hsa_circ_0006689
chr1	116202261	116206889	+	VANGL1	4628	NM_001172411	hsa_circ_0002623
chr2	232995328	233028342	+	DIS3L2	33014	NM_001257281	hsa_circ_0058699
chr21	36206706	36231875	-	RUNX1	25169	NM_001122607	hsa_circ_0002360
chr2	203974872	203991649	+	NBEAL1	16777	NM_001114132	hsa_circ_0057852
chr3	43591211	43607219	-	ANO10	16008	NM_001204833	hsa_circ_0009084
chr2	201721404	201721708	-	CLK1	304	NR_027855	hsa_circ_0004001
chr6	34935015	34937943	+	ANKS1A	2928	NM_015245	hsa_circ_0076078
chr2	20454623	20455931	-	PUM2	1308	NM_015317	hsa_circ_0005952
chr15	64410315	64411053	+	SNX1	738	NM_001242933	hsa_circ_0000614
chr19	41754418	41754725	+	AXL	307	NM_021913	hsa_circ_0002882
chr14	73749066	73754022	-	NUMB	4956	NM_001005743	hsa_circ_0003933
chr15	30053341	30065560	-	TJP1	12219	NM_175610	hsa_circ_0034293
chr17	28811231	28819771	+	GOSR1	8540	NM_004871	hsa_circ_0007460
chr12	50575686	50586344	-	LIMA1	10658	NM_016357	hsa_circ_0026221
chr5	137342678	137347634	-	FAM13B	4956	NM_001101801	hsa_circ_0004894
chr1	94360169	94360284	-	GCLM	115	NM_002061	hsa_circ_0013220
chr1	51860052	51913807	-	EPS15	53755	NM_001981	hsa_circ_0012425
chr13	103275226	103280274	+	TPP2	5048	NM_003291	hsa_circ_0008881
chr11	61094250	61097546	-	DDB1	3296	NM_001923	hsa_circ_0003900
chr9	111868787	111870850	-	TMEM245	2063	NM_032012	hsa_circ_0087938
chr1	213403839	213405598	+	RPS6KC1	1759	NM_012424	hsa_circ_0016430
chr4	120166491	120170037	+	USP53	3546	NM_019050	hsa_circ_0006558
chr11	102076623	102080295	+	YAP1	3672	NM_001195045	hsa_circ_0006286
chr10	3160973	3162236	+	PFKP	1263	NM_002627	hsa_circ_0006608
chr5	139818045	139828890	+	ANKHD1	10845	NM_017747	hsa_circ_0007402
chr6	25466100	25500463	+	LRRC16A	34363	NM_017640	hsa_circ_0075862
chr2	66691240	66739426	+	MEIS1	48186	NM_002398	hsa_circ_0055002
chr14	93760203	93762503	-	BTBD7	2300	NM_001002860	hsa_circ_0000563
chr8	68015271	68044315	+	CSPP1	29044	NM_024790	hsa_circ_0001805
chrX	79962925	79975155	-	BRWD3	12230	NM_153252	hsa_circ_0001936
chr6	76344422	76380436	+	SENP6	36014	NM_015571	hsa_circ_0077084
chr2	64083439	64085070	+	UGP2	1631	NM_001001521	hsa_circ_0001020
chr2	74300675	74307718	+	TET3	7043	NM_144993	hsa_circ_0001032
chr4	170458959	170477246	-	NEK1	18287	NM_001199397	hsa_circ_0003196
chr15	85607600	85610435	+	PDE8A	2835	NM_001243137	hsa_circ_0036610
chr7	33028118	33028264	+	FKBP9	146	NM_007270	hsa_circ_0006227
chr14	31585441	31590711	-	HECTD1	5270	NM_015382	hsa_circ_0031465
chr2	30378715	30379658	+	YPEL5	943	NM_001127401	hsa_circ_0053370
chr10	27821435	27822923	+	RAB18	1488	NM_021252	hsa_circ_0000226
chr20	2944917	2945848	+	PTPRA	931	NM_080840	hsa_circ_0006117
chr1	44773981	44785416	-	ERI3	11435	NM_024066	hsa_circ_0012144
chr1	197621364	197627499	-	DENND1B	6135	NM_001195215	hsa_circ_0015796
chr5	68470703	68471364	+	CCNB1	661	NM_031966	hsa_circ_0001495
chr11	130130750	130131824	-	ZBTB44	1074	NM_014155	hsa_circ_0002484
chr2	171884848	171902872	-	TLK1	18024	NM_001136555	hsa_circ_0004442
chr15	64495280	64499793	-	CSNK1G1	4513	NM_022048	hsa_circ_0003706
chr15	65110144	65111422	-	PIF1	1278	NM_025049	hsa_circ_0002205
chr20	47570092	47580435	+	ARFGEF2	10343	NM_006420	hsa_circ_0003998
chr1	26772806	26774151	+	DHDDS	1345	NM_205861	hsa_circ_0000034
chr17	27975161	27977818	-	SSH2	2657	NM_033389	hsa_circ_0042799
chr4	148743877	148744108	+	ARHGAP10	231	NM_024605	hsa_circ_0071099
chr17	31065270	31076024	-	MYO1D	10754	NM_015194	hsa_circ_0043060
chr7	79828540	79842185	+	GNAI1	13645	NM_001256414	hsa_circ_0004331
chr17	79563141	79575848	-	NPLOC4	12707	NM_017921	hsa_circ_0005221
chr1	9991948	9995685	-	LZIC	3737	NM_032368	hsa_circ_0007803
chr13	30801548	30815223	-	KATNAL1	13675	NM_001014380	hsa_circ_0003587
chr3	149563797	149613347	+	RNF13	49550	NM_183381	hsa_circ_0067717
chr2	32602655	32626691	+	BIRC6	24036	NM_016252	hsa_circ_0007337
chr3	185155234	185155418	+	MAP3K13	184	NM_004721	hsa_circ_0068388
chr11	128628009	128642880	+	FLI1	14871	NM_001167681	hsa_circ_0000369
chr1	231672958	231678357	+	TSNAX-DISC1	5399	NR_028395	hsa_circ_0004834
chr3	188202379	188242575	+	LPP	40196	NM_001167671	hsa_circ_0006517
chr5	37173856	37176088	-	C5orf42	2232	NM_023073	hsa_circ_0072210
chr11	34107610	34107960	+	CAPRIN1	350	NM_005898	hsa_circ_0021644
chr11	2997253	3000467	-	NAP1L4	3214	NM_005969	hsa_circ_0003834
chr8	42716887	42720632	-	RNF170	3745	NM_030954	hsa_circ_0084133
chr17	65887959	65890281	+	BPTF	2322	NM_182641	hsa_circ_0005347
chr10	126370175	126370948	-	FAM53B	773	NM_014661	hsa_circ_0000267
chr18	9775274	9815219	+	RAB31	39945	NM_006868	hsa_circ_0008821
chr8	28013458	28019595	+	ELP3	6137	NM_018091	hsa_circ_0001785
chr8	87498712	87519341	-	RMDN1	20629	NM_016033	hsa_circ_0084844
chr2	32602655	32620661	+	BIRC6	18006	NM_016252	hsa_circ_0053441
chr13	41133645	41134997	-	FOXO1	1352	NM_002015	hsa_circ_0030042
chr1	44467984	44468657	-	SLC6A9	673	NM_201649	hsa_circ_0012133
chr2	63711737	63720074	-	WDPCP	8337	NM_015910	hsa_circ_0005762
chr10	104122231	104125356	+	GBF1	3125	NM_001199379	hsa_circ_0007876
chr2	148653869	148657467	+	ACVR2A	3598	NM_001616	hsa_circ_0001073
chr7	131122543	131130662	+	MKLN1	8119	NM_013255	hsa_circ_0003588
chr1	40733457	40737707	+	ZMPSTE24	4250	NM_005857	hsa_circ_0008985
chrX	76907603	76912143	-	ATRX	4540	NM_000489	hsa_circ_0001932
chr6	20781375	20846409	+	CDKAL1	65034	NM_017774	hsa_circ_0008086
chr10	7262372	7269899	-	SFMBT2	7527	NM_001029880	hsa_circ_0017625
chr17	25630392	25637200	+	WSB1	6808	NM_015626	hsa_circ_0042496
chr7	40027197	40041630	+	CDK13	14433	NM_031267	hsa_circ_0001699
chr2	85573097	85577364	-	RETSAT	4267	NM_017750	hsa_circ_0055396
chr6	74190397	74191967	+	MTO1	1570	NM_001123226	hsa_circ_0004973
chr5	31448653	31451747	-	DROSHA	3094	NM_013235	hsa_circ_0004599
chr3	119582265	119595355	-	GSK3B	13090	NM_001146156	hsa_circ_0007986
chr11	93457419	93458997	+	KIAA1731	1578	NM_033395	hsa_circ_0024016
chr14	103871412	103871604	+	MARK3	192	NM_002376	hsa_circ_0008995
chr16	11114049	11145498	+	CLEC16A	31449	NM_001243403	hsa_circ_0002086
chr13	60407240	60453602	-	DIAPH3	46362	NM_001258368	hsa_circ_0030370
chr20	25394425	25405963	+	GINS1	11538	NM_021067	hsa_circ_0005930
chr3	196831773	196846401	-	DLG1	14628	NM_001204386	hsa_circ_0008500
chr12	48477373	48491907	-	SENP1	14534	NM_001267595	hsa_circ_0006222
chr17	48818462	48819092	+	LUC7L3	630	NM_016424	hsa_circ_0044623
chr16	69279504	69304188	+	SNTB2	24684	NM_006750	hsa_circ_0005733
chr19	41089303	41089623	+	SHKBP1	320	NM_138392	hsa_circ_0000936
chr15	72283443	72302788	-	MYO9A	19345	NM_006901	hsa_circ_0036169
chr3	66286967	66313803	+	SLC25A26	26836	NM_173471	hsa_circ_0003101
chr3	52960046	52962357	-	SFMBT1	2311	NM_016329	hsa_circ_0066147
chr7	104702610	104707254	+	MLL5	4644	NM_018682	hsa_circ_0081813
chr2	38545676	38546161	-	ATL2	485	NM_001135673	hsa_circ_0000993
chrX	77268375	77275895	+	ATP7A	7520	NM_000052	hsa_circ_0091137
chr8	38205014	38205733	-	WHSC1L1	719	NM_023034	hsa_circ_0083996
chr1	44773981	44804994	-	ERI3	31013	NM_024066	hsa_circ_0007693
chr12	1480998	1553916	+	ERC1	72918	NR_027948	hsa_circ_0006747
chr6	592468	599225	-	EXOC2	6757	NR_073064	hsa_circ_0075436
chr12	96692646	96694138	-	CDK17	1492	NM_002595	hsa_circ_0007881
chr6	154520801	154535410	-	IPCEF1	14609	NM_001130699	hsa_circ_0078336
chr2	39559057	39564722	-	MAP4K3	5665	NM_003618	hsa_circ_0054211
chr13	28771321	28835595	+	PAN3	64274	NM_175854	hsa_circ_0029849
chr16	16101672	16110478	+	ABCC1	8806	NM_004996	hsa_circ_0000676
chr18	9204473	9221997	+	ANKRD12	17524	NM_015208	hsa_circ_0003865
chr1	67356836	67371058	-	WDR78	14222	NM_024763	hsa_circ_0006677
chr2	220431551	220433046	-	OBSL1	1495	NM_001173408	hsa_circ_0007065
chr7	6472467	6476164	-	DAGLB	3697	NM_001142936	hsa_circ_0001674
chr9	136302868	136303486	+	ADAMTS13	618	NM_139025	hsa_circ_0089372
chr2	15629017	15674765	-	NBAS	45748	NM_015909	hsa_circ_0007128
chr15	41361767	41362745	-	INO80	978	NM_017553	hsa_circ_0007489
chr17	131558	183725	-	RPH3AL	52167	NM_006987	hsa_circ_0041151
chr18	19236821	19244191	-	ABHD3	7370	NM_138340	hsa_circ_0047087
chr3	12868938	12869103	+	CAND2	165	NM_012298	hsa_circ_0064381
chr4	6995910	7002978	+	TBC1D14	7068	NM_001113363	hsa_circ_0006681
chr2	33525517	33525640	+	LTBP1	123	NM_206943	hsa_circ_0053932
chr10	4872866	4884696	+	AKR1E2	11830	NM_001271021	hsa_circ_0017521
chr3	78987750	78988077	-	ROBO1	327	NM_001145845	hsa_circ_0004788
chr6	7303782	7310262	-	SSR1	6480	NM_003144	hsa_circ_0002947
chr15	59204761	59209198	-	SLTM	4437	NM_001013843	hsa_circ_0000605
chr12	50488219	50490755	+	SMARCD1	2536	NM_003076	hsa_circ_0006535
chr4	54292038	54294350	+	FIP1L1	2312	NM_001134938	hsa_circ_0069748
chr1	236148678	236154358	-	NID1	5680	NM_002508	hsa_circ_0017099
chr13	77791974	77818086	-	MYCBP2	26112	NM_015057	hsa_circ_0004217
chr16	89756960	89759734	+	CDK10	2774	NR_027702	hsa_circ_0006081
chr7	32582752	32599076	+	AVL9	16324	NM_015060	hsa_circ_0079762
chr3	47712147	47718272	-	SMARCC1	6125	NM_003074	hsa_circ_0001294
chr2	32768307	32800433	+	BIRC6	32126	NM_016252	hsa_circ_0008899
chr14	91444649	91467503	-	RPS6KA5	22854	NM_182398	hsa_circ_0032943
chr16	57238415	57250947	+	RSPRY1	12532	NM_133368	hsa_circ_0039550
chr11	77386080	77404656	-	RSF1	18576	NM_016578	hsa_circ_0023701
chr20	2928627	2945848	+	PTPRA	17221	NM_080840	hsa_circ_0005265
chr2	135075099	135076310	+	MGAT5	1211	NM_002410	hsa_circ_0008155
chr2	231307651	231314970	+	SP100	7319	NM_001206703	hsa_circ_0003922
chr3	153935657	153958368	+	ARHGEF26	22711	NM_015595	hsa_circ_0067745
chr15	72324834	72338975	-	MYO9A	14141	NM_006901	hsa_circ_0002506
chr1	161071837	161072165	-	PFDN2	328	NM_012394	hsa_circ_0000145
chr6	149691044	149700654	+	TAB2	9610	NM_015093	hsa_circ_0078200
chr11	74521228	74528759	+	RNF169	7531	NM_001098638	hsa_circ_0003206
chr2	110321942	110350696	-	2016-09-10	28754	NR_047585	hsa_circ_0002076
chr4	73950965	73958017	-	ANKRD17	7052	NM_032217	hsa_circ_0001417
chr20	57242545	57248767	+	STX16	6222	NM_001001433	hsa_circ_0060989
chr1	23381561	23384058	+	KDM1A	2497	NM_015013	hsa_circ_0010815
chr17	49340634	49346265	+	UTP18	5631	NM_016001	hsa_circ_0002789
chr9	86297865	86301070	-	UBQLN1	3205	NM_013438	hsa_circ_0005142
chr13	114188359	114193822	+	TMCO3	5463	NM_017905	hsa_circ_0007404
chr6	18236682	18258636	-	DEK	21954	NM_003472	hsa_circ_0075796
chr16	50783486	50788335	+	CYLD	4849	NM_001042412	hsa_circ_0039348
chr1	12061457	12062160	+	MFN2	703	NM_014874	hsa_circ_0006470
chr17	45734225	45736026	+	KPNB1	1801	NM_002265	hsa_circ_0044287
chr19	45767941	45769539	+	MARK4	1598	NM_031417	hsa_circ_0051454
chr1	161816238	161833102	+	ATF6	16864	NM_007348	hsa_circ_0008857
chr7	74171151	74172333	+	GTF2I	1182	NM_033001	hsa_circ_0006672
chr13	95813442	95822882	-	ABCC4	9440	NM_001105515	hsa_circ_0006659
chr17	44159806	44172067	-	KANSL1	12261	NM_001193466	hsa_circ_0006669
chr4	10099334	10105610	-	WDR1	6276	NM_017491	hsa_circ_0003550
chr13	113219424	113223573	-	TUBGCP3	4149	NM_006322	hsa_circ_0030953
chr22	47274548	47290742	+	TBC1D22A	16194	NM_014346	hsa_circ_0003343
chr18	7906502	7926681	+	PTPRM	20179	NM_002845	hsa_circ_0046802
chr6	144772505	144780490	+	UTRN	7985	NM_007124	hsa_circ_0009096
chr10	70246900	70276600	-	SLC25A16	29700	NM_152707	hsa_circ_0008564
chr17	35797838	35800763	+	TADA2A	2925	NM_001166105	hsa_circ_0043278
chr1	24020296	24020403	+	RPL11	107	NM_000975	hsa_circ_0010879
chr20	34309661	34320057	-	RBM39	10396	NR_040724	hsa_circ_0005848
chr1	100459092	100464971	+	SLC35A3	5879	NM_012243	hsa_circ_0013298
chr21	35091101	35094956	+	ITSN1	3855	NM_001001132	hsa_circ_0004248
chr1	176104145	176118210	-	RFWD2	14065	NM_022457	hsa_circ_0005872
chr5	95091099	95099324	+	RHOBTB3	8225	NM_014899	hsa_circ_0007444
chr5	138145726	138147991	+	CTNNA1	2265	NM_001903	hsa_circ_0003205
chr16	50709680	50711446	-	SNX20	1766	NM_001144972	hsa_circ_0039346
chr10	32132388	32150586	-	ARHGAP12	18198	NM_001270696	hsa_circ_0008251
chr1	82302569	82372915	+	LPHN2	70346	NM_012302	hsa_circ_0013048
chr15	93467550	93499879	+	CHD2	32329	NM_001271	hsa_circ_0036963
chr11	3752620	3774638	-	NUP98	22018	NM_139131	hsa_circ_0000274
chr10	95140975	95148911	-	MYOF	7936	NM_133337	hsa_circ_0005898
chr8	131370262	131374017	-	ASAP1	3755	NM_018482	hsa_circ_0085616
chr3	47663696	47719801	-	SMARCC1	56105	NM_003074	hsa_circ_0065249
chr3	56600621	56601081	+	CCDC66	460	NR_024460	hsa_circ_0001312
chr16	11873021	11876244	-	ZC3H7A	3223	NM_014153	hsa_circ_0005420
chr7	6624646	6624891	+	ZDHHC4	245	NM_001134389	hsa_circ_0079385
chr18	29432408	29432626	-	TRAPPC8	218	NM_014939	hsa_circ_0000841
chr17	96901	183725	-	RPH3AL	86824	NM_001190412	hsa_circ_0041148
chr5	142416760	142437312	+	ARHGAP26	20552	NM_015071	hsa_circ_0074368
chr15	50875285	50884823	-	TRPM7	9538	NM_017672	hsa_circ_0035228
chr13	28834583	28835595	+	PAN3	1012	NM_175854	hsa_circ_0029855
chr20	46252654	46262380	+	NCOA3	9726	NM_006534	hsa_circ_0001165
chr7	73122918	73123452	-	STX1A	534	NM_004603	hsa_circ_0008121
chr1	51001040	51050483	-	FAF1	49443	NM_007051	hsa_circ_0012396
chr2	210968827	211019335	-	KANSL1L	50508	NM_152519	hsa_circ_0002617
chr4	146791396	146824367	-	ZNF827	32971	NM_178835	hsa_circ_0071088
chr16	19627435	19659204	+	C16orf62	31769	NM_020314	hsa_circ_0006797
chr10	114724314	114799885	+	TCF7L2	75571	NM_001146274	hsa_circ_0020048
chr1	151611363	151641111	+	SNX27	29748	NM_030918	hsa_circ_0000131
chr22	41277773	41278181	+	XPNPEP3	408	NM_022098	hsa_circ_0008360
chr2	200213423	200298237	-	SATB2	84814	NM_015265	hsa_circ_0008928
chr4	52729602	52765544	+	DCUN1D4	35942	NM_015115	hsa_circ_0069718
chr1	179316734	179320597	+	SOAT1	3863	NR_045530	hsa_circ_0015455
chr2	58425713	58459247	-	FANCL	33534	NM_001114636	hsa_circ_0003165
chr8	17817522	17819683	+	PCM1	2161	NM_006197	hsa_circ_0083457
chr9	86279944	86292876	-	UBQLN1	12932	NM_013438	hsa_circ_0008510
chrX	62885765	62917184	-	ARHGEF9	31419	NM_001173479	hsa_circ_0003660
chr6	170852688	170858201	-	PSMB1	5513	NM_002793	hsa_circ_0006107
chr2	128750760	128754065	-	SAP130	3305	NM_001145928	hsa_circ_0056390
chr15	74963795	74964115	-	EDC3	320	NM_001142443	hsa_circ_0006601
chr7	6854394	6861995	-	CCZ1B	7601	NM_198097	hsa_circ_0008970
chr22	47188416	47193517	+	TBC1D22A	5101	NM_014346	hsa_circ_0001251
chr8	107691437	107696587	+	OXR1	5150	NM_001198532	hsa_circ_0008320
chr5	72370568	72373320	+	FCHO2	2752	NM_138782	hsa_circ_0002490
chr2	39564060	39564722	-	MAP4K3	662	NM_003618	hsa_circ_0054214
chr8	68044185	68049838	+	CSPP1	5653	NM_024790	hsa_circ_0003388
chr12	108136973	108138438	-	PRDM4	1465	NM_012406	hsa_circ_0028046
chr17	28811231	28837927	+	GOSR1	26696	NM_004871	hsa_circ_0042842
chr5	176636636	176639196	+	NSD1	2560	NM_172349	hsa_circ_0075161
chr22	21178613	21188943	-	PI4KA	10330	NM_058004	hsa_circ_0062396
chr4	79186178	79188586	+	FRAS1	2408	NM_001166133	hsa_circ_0070113
chr1	172520651	172526934	+	SUCO	6283	NM_016227	hsa_circ_0000160
chr12	58340777	58347472	+	XRCC6BP1	6695	NM_033276	hsa_circ_0000412
chr2	62099216	62107529	-	CCT4	8313	NM_006430	hsa_circ_0005862
chr7	100410368	100410830	-	EPHB4	462	NM_004444	hsa_circ_0001730
chr6	108243000	108250718	-	SEC63	7718	NM_007214	hsa_circ_0001635
chr2	206023445	206058044	+	PARD3B	34599	NM_057177	hsa_circ_0008172
chr5	93111864	93120205	-	FAM172A	8341	NM_001163418	hsa_circ_0006024
chr17	49048067	49064598	-	SPAG9	16531	NM_001251971	hsa_circ_0008060
chr4	103610730	103635718	-	MANBA	24988	NM_005908	hsa_circ_0070533
chr11	61205096	61214239	+	SDHAF2	9143	NM_017841	hsa_circ_0022335
chrY	2829114	2829687	+	ZFY	573	NM_001145275	hsa_circ_0007907
chr1	203676136	203677232	+	ATP2B4	1096	NM_001684	hsa_circ_0007167
chr14	32559707	32586493	+	ARHGAP5	26786	NM_001173	hsa_circ_0031584
chr10	225933	267296	+	ZMYND11	41363	NM_212479	hsa_circ_0008225
chr1	179316734	179319566	+	SOAT1	2832	NR_045530	hsa_circ_0015454
chr16	23113639	23119504	-	USP31	5865	NM_020718	hsa_circ_0008498
chr16	47531309	47549512	+	PHKB	18203	NM_001031835	hsa_circ_0000698
chr8	132952745	133008744	+	EFR3A	55999	NM_015137	hsa_circ_0085628
chr21	45165959	45168961	+	PDXK	3002	NM_003681	hsa_circ_0008021
chr22	41664100	41677086	-	RANGAP1	12986	NM_002883	hsa_circ_0063534
chr6	170846321	170858201	-	PSMB1	11880	NM_002793	hsa_circ_0078784
chr1	1747194	1756938	-	GNB1	9744	NM_002074	hsa_circ_0000008
chr1	14057494	14068652	+	PRDM2	11158	NM_012231	hsa_circ_0005986
chr2	33442618	33447218	+	LTBP1	4600	NM_206943	hsa_circ_0053907
chr17	986759	1003975	-	ABR	17216	NM_021962	hsa_circ_0005786
chr7	5751391	5770448	-	RNF216	19057	NM_207116	hsa_circ_0079288
chr12	116534473	116675510	-	MED13L	141037	NM_015335	hsa_circ_0003059
chr5	61778927	61789951	+	IPO11	11024	NM_001134779	hsa_circ_0072628
chr11	30516842	30557722	-	MPPED2	40880	NM_001584	hsa_circ_0021549
chr15	93496586	93499879	+	CHD2	3293	NM_001271	hsa_circ_0036984
chr15	43440952	43452992	+	TMEM62	12040	NM_024956	hsa_circ_0008575
chr14	32586345	32621734	+	ARHGAP5	35389	NM_001030055	hsa_circ_0005236
chr6	158349630	158353304	+	SNX9	3674	NM_016224	hsa_circ_0078440
chr5	179315102	179315312	-	TBC1D9B	210	NM_198868	hsa_circ_0075329
chr2	187498055	187506315	+	ITGAV	8260	NM_001144999	hsa_circ_0057319
chr7	17908029	17937069	-	SNX13	29040	NM_015132	hsa_circ_0004671
chrX	117718697	117724265	+	DOCK11	5568	NM_144658	hsa_circ_0091382
chr17	40879652	40882936	-	EZH1	3284	NM_001991	hsa_circ_0043898
chr2	45773870	45789895	-	SRBD1	16025	NM_018079	hsa_circ_0000997
chr14	103434589	103436598	-	CDC42BPB	2009	NM_006035	hsa_circ_0006809
chr3	155551256	155560408	-	SLC33A1	9152	NM_001190992	hsa_circ_0067774
chr10	22171210	22218070	-	DNAJC1	46860	NM_022365	hsa_circ_0017962
chr22	46096161	46125470	+	ATXN10	29309	NM_001167621	hsa_circ_0008472
chr18	6237962	6312055	-	L3MBTL4	74093	NM_173464	hsa_circ_0046760
chrX	17121840	17157084	+	REPS2	35244	NM_001080975	hsa_circ_0089972
chr11	33362513	33363232	+	HIPK3	719	NM_001048200	hsa_circ_0000285
chr6	13632601	13644961	-	RANBP9	12360	NM_005493	hsa_circ_0001577
chr20	60714130	60716000	-	PSMA7	1870	NM_002792	hsa_circ_0003456
chr10	1142109	1151207	+	WDR37	9098	NM_014023	hsa_circ_0017464
chrX	118774654	118787003	-	2016-09-06	12349	NM_145800	hsa_circ_0008350
chr3	47079155	47139571	-	SETD2	60416	NM_014159	hsa_circ_0065142
chr16	71715653	71715808	-	PHLPP2	155	NM_015020	hsa_circ_0040359
chr17	65924470	65925603	+	BPTF	1133	NM_182641	hsa_circ_0004392
chr14	75590748	75590926	-	NEK9	178	NM_033116	hsa_circ_0032683
chr6	34574331	34614575	-	C6orf106	40244	NM_022758	hsa_circ_0009095
chr1	97981281	98015300	-	DPYD	34019	NM_000110	hsa_circ_0006323
chr2	100065797	100081447	-	REV1	15650	NM_001037872	hsa_circ_0007092
chr11	3789810	3789974	-	NUP98	164	NM_139131	hsa_circ_0020913
chr22	46096161	46114373	+	ATXN10	18212	NM_001167621	hsa_circ_0003303
chr2	206305093	206305396	+	PARD3B	303	NM_057177	hsa_circ_0004575
chr11	47644252	47647293	-	MTCH2	3041	NM_014342	hsa_circ_0022019
chr18	13099474	13103587	+	CEP192	4113	NM_032142	hsa_circ_0005863
chr4	56319220	56322467	-	CLOCK	3247	NM_004898	hsa_circ_0069789
chr1	155644800	155649303	-	YY1AP1	4503	NM_001198902	hsa_circ_0003608
chr1	62545121	62550320	+	INADL	5199	NM_176877	hsa_circ_0012785
chr9	88918000	88919862	-	ZCCHC6	1862	NM_024617	hsa_circ_0007037
chr16	72122885	72124685	-	TXNL4B	1800	NM_001142317	hsa_circ_0040414
chr10	1118055	1142186	+	WDR37	24131	NM_014023	hsa_circ_0000205
chr8	17868745	17869336	+	PCM1	591	NM_006197	hsa_circ_0083465
chr5	43294157	43299077	-	HMGCS1	4920	NM_002130	hsa_circ_0072389
chr5	156945830	156947039	-	ADAM19	1209	NM_033274	hsa_circ_0074796
chr14	31097414	31107453	+	SCFD1	10039	NR_047548	hsa_circ_0031417
chr13	101077886	101101559	+	PCCA	23673	NM_000282	hsa_circ_0030777
chr6	35586872	35610620	-	FKBP5	23748	NM_001145776	hsa_circ_0001599
chr5	61745753	61747760	+	IPO11	2007	NM_001134779	hsa_circ_0007915
chr9	127670655	127674305	-	GOLGA1	3650	NM_002077	hsa_circ_0002883
chr14	100820023	100828258	-	WARS	8235	NM_213646	hsa_circ_0033184
chr7	131071878	131084192	+	MKLN1	12314	NM_013255	hsa_circ_0001747
chr10	93841076	93851701	-	CPEB3	10625	NM_014912	hsa_circ_0004224
chr9	103261046	103279053	+	MSANTD3-TMEFF1	18007	NM_001198812	hsa_circ_0004425
chr1	8922945	8924151	-	ENO1	1206	NM_001428	hsa_circ_0009611
chr4	84391355	84393441	-	FAM175A	2086	NM_139076	hsa_circ_0009036
chr1	8568685	8617582	-	RERE	48897	NM_012102	hsa_circ_0005829
chr2	110919179	110920709	-	NPHP1	1530	NM_207181	hsa_circ_0056018
chr12	112110464	112117144	-	BRAP	6680	NM_006768	hsa_circ_0028279
chr10	3200231	3202522	-	PITRM1	2291	NM_014889	hsa_circ_0002498
chr15	22862934	22864369	+	TUBGCP5	1435	NM_052903	hsa_circ_0004180
chr12	27521194	27523163	+	ARNTL2	1969	NM_001248003	hsa_circ_0009009
chr6	90562884	90566918	+	CASP8AP2	4034	NM_001137668	hsa_circ_0001622
chr22	21165254	21167794	-	PI4KA	2540	NM_058004	hsa_circ_0062391
chr1	155691307	155695810	+	DAP3	4503	NM_001199849	hsa_circ_0014613
chr19	3054117	3061255	-	AES	7138	NM_001130	hsa_circ_0048447
chr1	32503435	32504220	+	KHDRBS1	785	NR_073499	hsa_circ_0011341
chr6	127635960	127637647	-	ECHDC1	1687	NM_018479	hsa_circ_0077802
chr2	232995328	233001429	+	DIS3L2	6101	NM_001257281	hsa_circ_0058698
chr1	59805629	59812070	+	FGGY	6441	NM_018291	hsa_circ_0000076
chr2	128747137	128747440	-	SAP130	303	NM_001145928	hsa_circ_0003525
chr5	109049220	109051965	+	MAN2A1	2745	NM_002372	hsa_circ_0008058
chr1	169767997	169770112	+	C1orf112	2115	NM_018186	hsa_circ_0015169
chr2	68717321	68740812	+	APLF	23491	NM_173545	hsa_circ_0003874
chr4	169141805	169158946	-	DDX60	17141	NM_017631	hsa_circ_0004303
chr1	21553651	21554534	-	ECE1	883	NM_001113348	hsa_circ_0010501
chr5	179976930	179977117	+	CNOT6	187	NM_015455	hsa_circ_0075359
chr22	46096161	46098727	+	ATXN10	2566	NM_001167621	hsa_circ_0063771
chr16	74334012	74336190	+	PSMD7	2178	NM_002811	hsa_circ_0040440
chr3	48726970	48728915	-	IP6K2	1945	NM_001005909	hsa_circ_0003748
chr16	58616696	58617086	-	CNOT1	390	NM_206999	hsa_circ_0039697
chr12	50821544	50831621	+	LARP4	10077	NM_199190	hsa_circ_0026227
chr2	32703702	32704685	+	BIRC6	983	NM_016252	hsa_circ_0002408
chr17	40879652	40880970	-	EZH1	1318	NM_001991	hsa_circ_0000770
chr15	49528047	49531564	+	GALK2	3517	NM_001001556	hsa_circ_0008488
chr3	169854206	169896726	-	PHC3	42520	NM_024947	hsa_circ_0002622
chr4	75040222	75091111	+	MTHFD2L	50889	NM_001144978	hsa_circ_0069982
chr6	158288578	158296208	+	SNX9	7630	NM_016224	hsa_circ_0002971
chr8	89128735	89180202	-	MMP16	51467	NM_005941	hsa_circ_0084859
chr3	45763491	45773643	+	SACM1L	10152	NM_014016	hsa_circ_0065100
chr17	58013575	58013902	+	RPS6KB1	327	NM_001272060	hsa_circ_0044907
chr1	54059780	54065951	-	GLIS1	6171	NM_147193	hsa_circ_0002079
chr1	211092981	211093411	-	KCNH1	430	NM_172362	hsa_circ_0006123
chr6	107824860	107827631	+	SOBP	2771	NM_018013	hsa_circ_0001633
chr17	31082509	31107802	-	MYO1D	25293	NM_015194	hsa_circ_0043070
chr5	179665331	179668155	-	MAPK9	2824	NM_002752	hsa_circ_0075341
chr7	158580694	158591763	-	ESYT2	11069	NM_020728	hsa_circ_0001777
chr19	16192722	16197350	+	TPM4	4628	NM_003290	hsa_circ_0008432
chrX	54584868	54585088	+	GNL3L	220	NM_001184819	hsa_circ_0090837
chr11	34978930	34999729	+	PDHX	20799	NM_003477	hsa_circ_0021712
chr22	29090019	29095925	-	CHEK2	5906	NM_145862	hsa_circ_0062712
chr1	93070863	93073284	-	EVI5	2421	NM_005665	hsa_circ_0005371
chr22	36155934	36157515	-	RBFOX2	1581	NM_001082576	hsa_circ_0063060
chr10	27349273	27355477	-	ANKRD26	6204	NM_001256053	hsa_circ_0018013
chr3	63884074	63938159	+	ATXN7	54085	NM_001177387	hsa_circ_0002634
chr9	82319697	82324614	+	TLE4	4917	NM_007005	hsa_circ_0087302
chr19	17212469	17213367	+	MYO9B	898	NM_004145	hsa_circ_0000907
chr4	83799882	83803090	-	SEC31A	3208	NM_001077206	hsa_circ_0001421
chr16	89371613	89371752	-	ANKRD11	139	NM_013275	hsa_circ_0040928
chr2	201283972	201284219	+	SPATS2L	247	NM_001100424	hsa_circ_0003071
chr5	179195850	179196090	+	MAML1	240	NM_014757	hsa_circ_0075308
chr3	156411808	156413814	+	TIPARP	2006	NM_001184717	hsa_circ_0006999
chr12	109509416	109511337	+	USP30	1921	NM_032663	hsa_circ_0028094
chr16	22360599	22361170	-	CDR2	571	NM_001802	hsa_circ_0004682
chr10	69726439	69785433	-	HERC4	58994	NM_015601	hsa_circ_0004292
chr1	32653554	32653725	+	TXLNA	171	NM_175852	hsa_circ_0006994
chr12	50821544	50824353	+	LARP4	2809	NM_199190	hsa_circ_0003664
chr1	117944807	118009049	+	MAN1A2	64242	NM_006699	hsa_circ_0000120
chr14	39623414	39627606	-	TRAPPC6B	4192	NM_001079537	hsa_circ_0005836
chr17	80521229	80526077	+	FOXK2	4848	NM_004514	hsa_circ_0000816
chr5	78964714	78977884	+	PAPD4	13170	NM_173797	hsa_circ_0005398
chr7	72873865	72884813	-	BAZ1B	10948	NM_032408	hsa_circ_0004670
chr9	126519981	126554909	-	DENND1A	34928	NM_020946	hsa_circ_0088475
chr9	135917473	135919313	+	GTF3C5	1840	NM_001122823	hsa_circ_0089310
chr9	2104002	2123937	+	SMARCA2	19935	NM_003070	hsa_circ_0086208
chr17	49067810	49075978	-	SPAG9	8168	NM_001251971	hsa_circ_0044647
chr12	46622935	46637097	-	SLC38A1	14162	NM_001077484	hsa_circ_0000396
chr12	77199096	77203637	+	ZDHHC17	4541	NM_015336	hsa_circ_0027622
chr16	78458766	78466649	+	WWOX	7883	NM_016373	hsa_circ_0040573
chr1	21097422	21100103	-	HP1BP3	2681	NM_016287	hsa_circ_0005782
chr12	122825299	122826244	-	CLIP1	945	NM_001247997	hsa_circ_0029069
chr5	145197456	145205763	-	PRELID2	8307	NM_182960	hsa_circ_0006528
chr13	41826780	41835051	-	MTRF1	8271	NM_004294	hsa_circ_0008230
chr18	13067829	13073184	+	CEP192	5355	NM_032142	hsa_circ_0047029
chr10	104018685	104019873	+	GBF1	1188	NM_001199379	hsa_circ_0019696
chr6	36020475	36027124	+	MAPK14	6649	NM_139014	hsa_circ_0076179
chr4	56883813	56885721	+	CEP135	1908	NM_025009	hsa_circ_0069819
chr11	47829947	47841010	-	NUP160	11063	NM_015231	hsa_circ_0022091
chr19	59059660	59059775	+	TRIM28	115	NM_005762	hsa_circ_0052382
chr3	53338206	53353500	-	DCP1A	15294	NM_018403	hsa_circ_0066184
chr15	85657103	85658718	+	PDE8A	1615	NM_001243137	hsa_circ_0003856
chr10	5836847	5842668	-	GDI2	5821	NM_001494	hsa_circ_0002665
chr4	186168447	186188309	+	SNX25	19862	NM_031953	hsa_circ_0004874
chr18	45371710	45377698	-	SMAD2	5988	NM_001135937	hsa_circ_0047604
chr9	3330258	3395596	-	RFX3	65338	NM_134428	hsa_circ_0086242
chr20	21346058	21349228	+	XRN2	3170	NM_012255	hsa_circ_0003298
chr12	32760890	32764217	+	FGD4	3327	NM_139241	hsa_circ_0000390
chr17	26449628	26499644	+	NLK	50016	NM_016231	hsa_circ_0002103
chr18	9524591	9525849	+	RALBP1	1258	NM_006788	hsa_circ_0005158
chr7	42187824	42188067	-	GLI3	243	NM_000168	hsa_circ_0008537
chr16	89824984	89833645	-	FANCA	8661	NM_000135	hsa_circ_0041019
chr1	1747194	1770677	-	GNB1	23483	NM_002074	hsa_circ_0008702
chr21	46275124	46281186	-	PTTG1IP	6062	NM_004339	hsa_circ_0001200
chr1	222897433	222898897	+	BROX	1464	NM_144695	hsa_circ_0003413
chr9	20715320	20823114	+	FOCAD	107794	NM_017794	hsa_circ_0086496
chr15	63821212	63829355	+	USP3	8143	NR_046341	hsa_circ_0008104
chr3	182804480	182810333	-	MCCC1	5853	NM_020166	hsa_circ_0068147
chr2	175976295	175986268	-	ATF2	9973	NR_045774	hsa_circ_0007967
chr6	169982931	170052104	-	WDR27	69173	NM_001202550	hsa_circ_0078727
chr1	21091869	21100103	-	HP1BP3	8234	NM_016287	hsa_circ_0002238
chr11	126142863	126143349	+	FOXRED1	486	NR_037647	hsa_circ_0002019
chr4	73944358	73958017	-	ANKRD17	13659	NM_032217	hsa_circ_0006693
chrX	9905173	9905725	+	SHROOM2	552	NM_001649	hsa_circ_0089863
chr2	95766218	95767468	-	MRPS5	1250	NM_031902	hsa_circ_0055589
chr10	124350180	124352111	+	DMBT1	1931	NM_007329	hsa_circ_0020281
chr3	196118683	196120490	-	UBXN7	1807	NM_015562	hsa_circ_0005051
chr11	57258696	57259335	-	SLC43A1	639	NM_001198810	hsa_circ_0005204
chr14	97026985	97029230	+	PAPOLA	2245	NM_032632	hsa_circ_0033126
chr7	24663284	24708279	+	MPP6	44995	NM_016447	hsa_circ_0001686
chr2	207144263	207162097	+	ZDBF2	17834	NM_020923	hsa_circ_0002141
chr8	62593526	62596747	-	ASPH	3221	NM_001164750	hsa_circ_0084615
chr17	953289	1003975	-	ABR	50686	NM_021962	hsa_circ_0007919
chr2	63206322	63223901	+	EHBP1	17579	NM_015252	hsa_circ_0005552
chr9	128099296	128099870	+	GAPVD1	574	NM_015635	hsa_circ_0003270
chr1	52293467	52299842	-	NRD1	6375	NM_002525	hsa_circ_0009076
chr8	38287199	38287466	-	FGFR1	267	NM_001174067	hsa_circ_0008016
chr3	171965322	171969331	+	FNDC3B	4009	NM_022763	hsa_circ_0006156
chr9	14146687	14179779	-	NFIB	33092	NM_001190738	hsa_circ_0086376
chr16	17352844	17353355	-	XYLT1	511	NM_022166	hsa_circ_0003559
chr13	96375495	96377506	+	DNAJC3	2011	NM_006260	hsa_circ_0002473
chr11	107965117	107966418	+	CUL5	1301	NM_003478	hsa_circ_0005580
chr3	169889160	169896726	-	PHC3	7566	NM_024947	hsa_circ_0005362
chr14	71485725	71502874	+	PCNX	17149	NM_014982	hsa_circ_0032436
chr17	66440633	66449133	-	WIPI1	8500	NM_017983	hsa_circ_0004716
chr15	74963795	74967483	-	EDC3	3688	NM_001142443	hsa_circ_0000633
chr21	34793786	34805178	+	IFNGR2	11392	NM_005534	hsa_circ_0002113
chr1	33413822	33415375	-	RNF19B	1553	NM_001127361	hsa_circ_0000048
chr5	76758919	76760634	-	WDR41	1715	NM_018268	hsa_circ_0001498
chr2	55209650	55214834	-	RTN4	5184	NM_153828	hsa_circ_0001006
chr19	5047486	5082515	+	KDM4B	35029	NM_015015	hsa_circ_0002926
chr6	152570295	152577900	-	SYNE1	7605	NM_182961	hsa_circ_0002894
chr4	38037208	38055959	+	TBC1D1	18751	NM_015173	hsa_circ_0069420
chr5	40728446	40730445	-	TTC33	1999	NM_012382	hsa_circ_0006141
chr15	93543741	93558139	+	CHD2	14398	NM_001271	hsa_circ_0037002
chr8	22054192	22054933	+	BMP1	741	NR_033403	hsa_circ_0002075
chr4	54249939	54256040	+	FIP1L1	6101	NM_001134938	hsa_circ_0001411
chr16	58594115	58594266	-	CNOT1	151	NM_206999	hsa_circ_0007079
chr16	24043456	24046868	+	PRKCB	3412	NM_212535	hsa_circ_0000682
chr1	179972308	179975702	+	CEP350	3394	NM_014810	hsa_circ_0003942
chr1	197552281	197586889	-	DENND1B	34608	NM_001195215	hsa_circ_0015779
chr5	179146668	179146782	+	CANX	114	NM_001024649	hsa_circ_0075303
chr3	63884074	63898901	+	ATXN7	14827	NM_001177387	hsa_circ_0001988
chr1	31465236	31468067	-	PUM1	2831	NM_001020658	hsa_circ_0000043
chr17	43552465	43553092	-	PLEKHM1	627	NR_027774	hsa_circ_0044177
chr12	19615443	19626289	+	AEBP2	10846	NM_153207	hsa_circ_0006420
chr1	46032240	46032692	+	AKR1A1	452	NM_153326	hsa_circ_0000067
chr20	34302106	34313077	-	RBM39	10971	NR_040724	hsa_circ_0004870
chr2	172782046	172809519	+	HAT1	27473	NM_003642	hsa_circ_0008032
chr2	144966169	144969146	-	GTDC1	2977	NM_001164629	hsa_circ_0001072
chr2	206992520	206994966	-	NDUFS1	2446	NM_001199984	hsa_circ_0002431
chr8	29959413	29962002	+	LEPROTL1	2589	NM_015344	hsa_circ_0007353
chr15	93467550	93472321	+	CHD2	4771	NM_001271	hsa_circ_0007262
chr12	116534473	116549317	-	MED13L	14844	NM_015335	hsa_circ_0000441
chr16	74493579	74497377	-	GLG1	3798	NM_001145666	hsa_circ_0003315
chr16	21973780	21987564	+	UQCRC2	13784	NM_003366	hsa_circ_0005690
chr3	149613259	149639014	+	RNF13	25755	NM_183381	hsa_circ_0006801
chr19	45781180	45783992	+	MARK4	2812	NM_031417	hsa_circ_0004440
chr11	46515157	46515754	-	AMBRA1	597	NM_001267782	hsa_circ_0009155
chr16	28112778	28113266	-	XPO6	488	NM_001270940	hsa_circ_0038773
chr15	63988322	64008672	-	HERC1	20350	NM_003922	hsa_circ_0035796
chr10	111883774	111890244	+	ADD3	6470	NM_019903	hsa_circ_0003357
chr9	33886878	33900269	+	UBE2R2	13391	NM_017811	hsa_circ_0003624
chr6	16658006	16753578	-	ATXN1	95572	NM_000332	hsa_circ_0004032
chr14	104128452	104129264	+	KLC1	812	NM_005552	hsa_circ_0033496
chr3	113207791	113218429	-	SPICE1	10638	NM_144718	hsa_circ_0066814
chr22	22160138	22162135	-	MAPK1	1997	NM_138957	hsa_circ_0008870
chr9	90313570	90315152	+	DAPK1	1582	NM_004938	hsa_circ_0087421
chr5	70805291	70806978	+	BDP1	1687	NM_018429	hsa_circ_0072897
chr3	111632165	111639266	+	PHLDB2	7101	NM_001134439	hsa_circ_0001326
chr6	118832460	118887479	-	CEP85L	55019	NM_206921	hsa_circ_0077736
chr1	108690900	108703915	-	SLC25A24	13015	NM_213651	hsa_circ_0004270
chr15	89656955	89659752	+	ABHD2	2797	NM_152924	hsa_circ_0007099
chr12	111990083	111993723	-	ATXN2	3640	NM_002973	hsa_circ_0002457
chr11	34093272	34098189	+	CAPRIN1	4917	NM_005898	hsa_circ_0005974
chr2	88482217	88482592	+	THNSL2	375	NM_001244678	hsa_circ_0055554
chr11	3765738	3774638	-	NUP98	8900	NM_139131	hsa_circ_0005201
chr5	179136873	179147561	+	CANX	10688	NM_001024649	hsa_circ_0002051
chr2	122514815	122519100	+	TSN	4285	NM_004622	hsa_circ_0002847
chr1	59787207	59812070	+	FGGY	24863	NM_001244714	hsa_circ_0000075
chr17	28011580	28030080	-	SSH2	18500	NM_033389	hsa_circ_0000754
chr14	21698477	21702388	-	HNRNPC	3911	NM_001077443	hsa_circ_0003643
chr19	11548696	11548945	+	PRKCSH	249	NM_001001329	hsa_circ_0049462
chr7	17908029	17915413	-	SNX13	7384	NM_015132	hsa_circ_0005519
chr10	65369946	65379560	+	REEP3	9614	NM_001001330	hsa_circ_0007626
chr18	46858233	46906128	-	DYM	47895	NM_017653	hsa_circ_0002501
chr10	96201652	96234540	+	TBC1D12	32888	NM_015188	hsa_circ_0008874
chr15	44046021	44048964	+	PDIA3	2943	NM_005313	hsa_circ_0002151
chr5	38523520	38530768	-	LIFR	7248	NM_001127671	hsa_circ_0072309
chr12	50821544	50822873	+	LARP4	1329	NM_199190	hsa_circ_0003873
chr8	103372298	103373854	-	UBR5	1556	NM_015902	hsa_circ_0001819
chr15	85657103	85664245	+	PDE8A	7142	NM_001243137	hsa_circ_0036629
chr14	73614502	73640415	+	PSEN1	25913	NM_007318	hsa_circ_0002564
chr2	191523883	191537878	+	NAB1	13995	NM_005966	hsa_circ_0002024
chr16	27224905	27226329	+	KDM8	1424	NM_001145348	hsa_circ_0038704
chr7	56150970	56151408	-	PHKG1	438	NM_006213	hsa_circ_0080285
chr7	90355880	90356126	+	CDK14	246	NM_012395	hsa_circ_0001721
chr9	140705912	140712590	+	EHMT1	6678	NM_024757	hsa_circ_0001906
chr15	44859621	44861703	-	SPG11	2082	NM_001160227	hsa_circ_0035072
chr17	58538023	58539422	-	APPBP2	1399	NM_006380	hsa_circ_0002496
chr6	43023282	43024183	-	MRPL2	901	NM_015950	hsa_circ_0001608
chr6	76344422	76388643	+	SENP6	44221	NM_015571	hsa_circ_0001613
chr2	171902683	171906684	-	TLK1	4001	NM_001136555	hsa_circ_0004813
chr16	18851019	18853776	-	SMG1	2757	NM_015092	hsa_circ_0008216
chr2	122215262	122216551	-	CLASP1	1289	NM_015282	hsa_circ_0056310
chr7	140476711	140508795	-	BRAF	32084	NM_004333	hsa_circ_0007178
chr16	354303	364683	-	AXIN1	10380	NM_003502	hsa_circ_0037158
chr1	76211490	76216231	+	ACADM	4741	NM_001127328	hsa_circ_0012964
chr9	114332370	114348445	-	PTGR1	16075	NM_001146108	hsa_circ_0008043
chr11	18312988	18314523	-	HPS5	1535	NM_007216	hsa_circ_0000280
chr12	113705647	113707650	+	TPCN1	2003	NM_001143819	hsa_circ_0002857
chr4	146744573	146770713	-	ZNF827	26140	NM_178835	hsa_circ_0001447
chr7	140055467	140064291	-	SLC37A3	8824	NM_207113	hsa_circ_0082707
chr6	101246588	101253756	-	ASCC3	7168	NM_006828	hsa_circ_0077495
chr15	65266939	65275931	-	SPG21	8992	NM_001127889	hsa_circ_0003526
chr18	33606862	33613800	-	RPRD1A	6938	NM_018170	hsa_circ_0000842
chr15	78757592	78758831	+	IREB2	1239	NM_004136	hsa_circ_0036465
chr8	142160932	142161936	+	DENND3	1004	NM_014957	hsa_circ_0085778
chr2	215617170	215661841	-	BARD1	44671	NM_000465	hsa_circ_0002999
chr18	12370847	12371690	-	AFG3L2	843	NM_006796	hsa_circ_0005268
chr5	14270933	14297372	+	TRIO	26439	NM_007118	hsa_circ_0071882
chr1	78183551	78191447	-	USP33	7896	NM_015017	hsa_circ_0000087
chrX	10031484	10066619	+	WWC3	35135	NM_015691	hsa_circ_0001910
chr17	30267304	30300250	+	SUZ12	32946	NM_015355	hsa_circ_0005804
chr6	18215237	18218116	+	KDM1B	2879	NM_153042	hsa_circ_0001581
chr20	33057852	33069011	+	ITCH	11159	NM_031483	hsa_circ_0005868
chr8	42716887	42743014	-	RNF170	26127	NM_030954	hsa_circ_0084135
chr6	16326624	16328701	-	ATXN1	2077	NM_000332	hsa_circ_0007132
chr9	123215733	123220900	-	CDK5RAP2	5167	NR_073555	hsa_circ_0008050
chr22	30366964	30375041	+	MTMR3	8077	NM_153051	hsa_circ_0006303
chr3	155628480	155632359	+	GMPS	3879	NM_003875	hsa_circ_0002832
chr5	156752489	156753275	+	CYFIP2	786	NM_014376	hsa_circ_0074778
chr6	629834	637861	-	EXOC2	8027	NR_073064	hsa_circ_0075445
chr4	1902352	1906105	+	WHSC1	3753	NM_133331	hsa_circ_0008460
chr8	42259305	42260979	+	VDAC3	1674	NM_005662	hsa_circ_0005927
chr2	219374701	219374863	-	USP37	162	NM_020935	hsa_circ_0058262
chr15	57730182	57754090	+	CGNL1	23908	NM_032866	hsa_circ_0035432
chr2	128922303	128928858	+	UGGT1	6555	NR_027671	hsa_circ_0008298
chr15	36983885	37002162	+	C15orf41	18277	NM_032499	hsa_circ_0008295
chr4	178274461	178274882	+	NEIL3	421	NM_018248	hsa_circ_0001459
chr10	126662213	126662967	+	ZRANB1	754	NM_017580	hsa_circ_0020340
chr4	151271143	151412187	-	LRBA	141044	NM_001199282	hsa_circ_0071152
chr16	28394438	28394802	-	EIF3C	364	NM_001037808_1	hsa_circ_0006313
chr14	76198680	76201632	+	TTLL5	2952	NM_015072	hsa_circ_0008187
chr12	111923074	111924628	-	ATXN2	1554	NM_002973	hsa_circ_0002273
chr1	15964801	15970145	+	DDI2	5344	NM_032341	hsa_circ_0000019
chr14	51107467	51111732	-	SAV1	4265	NM_021818	hsa_circ_0007101
chr10	412214	430086	-	DIP2C	17872	NM_014974	hsa_circ_0002042
chr22	30374430	30375041	+	MTMR3	611	NM_153051	hsa_circ_0062808
chrX	149905066	149905920	+	MTMR1	854	NM_003828	hsa_circ_0006764
chr4	36230203	36231267	-	ARAP2	1064	NM_015230	hsa_circ_0069399
chr15	76566752	76588078	-	ETFA	21326	NM_001127716	hsa_circ_0000638
chr2	242343242	242350545	+	FARP2	7303	NM_014808	hsa_circ_0059070
chr19	47865732	47865950	+	DHX34	218	NM_014681	hsa_circ_0051680
chr2	160194077	160252345	-	BAZ2B	58268	NM_013450	hsa_circ_0056829
chr8	28570973	28575724	+	EXTL3	4751	NM_001440	hsa_circ_0003885
chr16	24196431	24196888	+	PRKCB	457	NM_212535	hsa_circ_0038662
chr16	16218645	16219768	+	ABCC1	1123	NM_004996	hsa_circ_0000679
chr10	7290509	7327916	-	SFMBT2	37407	NM_001029880	hsa_circ_0017639
chr20	44530905	44531243	-	PLTP	338	NM_182676	hsa_circ_0060558
chr9	14639893	14680160	-	ZDHHC21	40267	NM_178566	hsa_circ_0008952
chr10	91511102	91522592	+	KIF20B	11490	NM_016195	hsa_circ_0019079
chr1	95609446	95639445	+	TMEM56	29999	NM_152487	hsa_circ_0005720
chr6	592468	619543	-	EXOC2	27075	NR_073064	hsa_circ_0075437
chr19	17387303	17387718	+	BABAM1	415	NM_014173	hsa_circ_0003253
chr15	30053341	30092905	-	TJP1	39564	NM_175610	hsa_circ_0034294
chr1	202724398	202733273	-	KDM5B	8875	NM_006618	hsa_circ_0004981
chr1	41512078	41541123	-	SCMH1	29045	NM_001172218	hsa_circ_0011938
chr5	137342678	137356886	-	FAM13B	14208	NM_001101801	hsa_circ_0007235
chr2	160025760	160027316	+	TANC1	1556	NM_001145909	hsa_circ_0056810
chr2	86433228	86434450	+	MRPL35	1222	NM_145644	hsa_circ_0055521
chr12	6630963	6631203	+	NCAPD2	240	NM_014865	hsa_circ_0007899
chr22	46125304	46136418	+	ATXN10	11114	NM_001167621	hsa_circ_0001247
chr6	111208707	111211559	+	AMD1	2852	NM_001634	hsa_circ_0005954
chr2	215632205	215661841	-	BARD1	29636	NM_000465	hsa_circ_0058051
chr20	60888143	60888306	-	LAMA5	163	NM_005560	hsa_circ_0061081
chr7	44714009	44714867	+	OGDH	858	NM_002541	hsa_circ_0005004
chr3	123356917	123368041	-	MYLK	11124	NM_053027	hsa_circ_0008591
chr5	138994170	138994551	+	UBE2D2	381	NM_003339	hsa_circ_0006716
chr10	97376233	97381008	-	ALDH18A1	4775	NM_002860	hsa_circ_0019259
chr17	20107645	20109225	+	SPECC1	1580	NM_001243438	hsa_circ_0000745
chr11	116633268	116636162	-	BUD13	2894	NM_032725	hsa_circ_0006000
chr15	77150149	77176217	-	SCAPER	26068	NM_001145923	hsa_circ_0036417
chr10	12123470	12155063	+	DHTKD1	31593	NM_018706	hsa_circ_0017731
chr20	62559687	62562375	+	DNAJC5	2688	NM_025219	hsa_circ_0007609
chr22	30032739	30038274	+	NF2	5535	NM_181829	hsa_circ_0005386
chr4	1902352	1936989	+	WHSC1	34637	NM_133331	hsa_circ_0001387
chr11	85692171	85742653	-	PICALM	50482	NM_001008660	hsa_circ_0023903
chr22	18080959	18082861	-	ATP6V1E1	1902	NM_001696	hsa_circ_0062165
chr9	117399269	117401006	+	C9orf91	1737	NM_153045	hsa_circ_0002318
chr12	120592773	120593523	-	GCN1L1	750	NM_006836	hsa_circ_0000448
chr11	86778735	86802437	+	TMEM135	23702	NR_033149	hsa_circ_0008359
chrX	54013510	54014377	-	PHF8	867	NM_001184898	hsa_circ_0009069
chr5	65284462	65290692	+	ERBB2IP	6230	NM_001253698	hsa_circ_0001492
chr1	51926762	51930998	-	EPS15	4236	NM_001981	hsa_circ_0007330
chr12	108133159	108140201	-	PRDM4	7042	NM_012406	hsa_circ_0028045
chr5	95084036	95103870	+	RHOBTB3	19834	NM_014899	hsa_circ_0073440
chr3	169693395	169706147	+	SEC62	12752	NM_003262	hsa_circ_0067880
chr4	140258001	140262223	+	NAA15	4222	NM_057175	hsa_circ_0007662
chr12	118619175	118619412	-	TAOK3	237	NM_016281	hsa_circ_0000446
chr17	45740454	45745776	+	KPNB1	5322	NM_002265	hsa_circ_0002854
chr1	155429587	155452240	-	ASH1L	22653	NM_018489	hsa_circ_0014588
chr13	46090277	46099186	+	COG3	8909	NM_031431	hsa_circ_0008937
chr12	27521194	27556474	+	ARNTL2	35280	NM_001248003	hsa_circ_0025722
chr4	120517677	120528452	-	PDE5A	10775	NM_001083	hsa_circ_0002474
chr17	63049619	63049846	-	GNA13	227	NM_006572	hsa_circ_0045346
chr22	36006930	36007153	-	MB	223	NM_005368	hsa_circ_0063050
chr2	224749364	224749466	-	WDFY1	102	NM_020830	hsa_circ_0058461
chrX	77270158	77275895	+	ATP7A	5737	NM_000052	hsa_circ_0001934
chr1	28800065	28807116	+	PHACTR4	7051	NM_023923	hsa_circ_0011137
chr15	86198647	86213061	+	AKAP13	14414	NM_006738	hsa_circ_0036646
chr5	43292575	43299077	-	HMGCS1	6502	NM_002130	hsa_circ_0072386
chrX	17151946	17157084	+	REPS2	5138	NM_001080975	hsa_circ_0089973
chr10	1125950	1126416	+	WDR37	466	NM_014023	hsa_circ_0004277
chr5	170305100	170323119	+	RANBP17	18019	NM_022897	hsa_circ_0001554
chr4	22403053	22404422	-	GPR125	1369	NM_145290	hsa_circ_0002785
chr10	99196947	99198460	-	EXOSC1	1513	NM_016046	hsa_circ_0005097
chr9	128419929	128434922	-	MAPKAP1	14993	NM_001006619	hsa_circ_0001890
chr1	104108056	104118162	+	AMY2B	10106	NM_020978	hsa_circ_0000099
chr2	61343113	61345251	+	KIAA1841	2138	NM_001129993	hsa_circ_0007793
chr20	23370582	23383709	-	NAPB	13127	NM_022080	hsa_circ_0003853
chr17	62289933	62291602	-	TEX2	1669	NM_018469	hsa_circ_0006479
chr9	80409378	80412564	-	GNAQ	3186	NM_002072	hsa_circ_0006459
chr2	111423839	111431942	-	BUB1	8103	NM_004336	hsa_circ_0056040
chr9	134305476	134314448	+	PRRC2B	8972	NM_013318	hsa_circ_0089195
chr17	27248705	27254081	-	PHF12	5376	NM_001033561	hsa_circ_0008542
chr1	113196219	113202401	+	CAPZA1	6182	NM_006135	hsa_circ_0000109
chr5	124036706	124036962	-	ZNF608	256	NM_020747	hsa_circ_0001523
chr3	57569624	57570191	-	ARF4	567	NM_001660	hsa_circ_0005129
chr16	89484691	89497734	-	ANKRD11	13043	NM_013275	hsa_circ_0000727
chr4	152487289	152571744	+	FAM160A1	84455	NM_001109977	hsa_circ_0071264
chr1	156303337	156304709	-	CCT3	1372	NM_005998	hsa_circ_0004680
chr1	89206670	89251896	+	PKN2	45226	NM_006256	hsa_circ_0013093
chr19	18648410	18649246	-	FKBP8	836	NM_012181	hsa_circ_0000914
chr16	23654275	23672602	+	DCTN5	18327	NR_037573	hsa_circ_0008867
chr2	15601324	15618413	-	NBAS	17089	NM_015909	hsa_circ_0008083
chr6	170626457	170639638	+	FAM120B	13181	NM_032448	hsa_circ_0001666
chr18	76886266	76914555	+	ATP9B	28289	NM_198531	hsa_circ_0007134
chr1	28800065	28802803	+	PHACTR4	2738	NM_023923	hsa_circ_0000038
chr2	239082174	239093928	-	ILKAP	11754	NM_030768	hsa_circ_0006014
chr2	85782606	85783383	-	GGCX	777	NM_000821	hsa_circ_0055426
chr2	70406663	70409129	-	C2orf42	2466	NM_017880	hsa_circ_0055113
chr19	47858295	47858607	+	DHX34	312	NM_014681	hsa_circ_0005188
chr10	116879948	116889297	+	ATRNL1	9349	NR_074088	hsa_circ_0020093
chr14	21460282	21460781	+	METTL17	499	NM_022734	hsa_circ_0031130
chr14	99723807	99724176	-	BCL11B	369	NM_138576	hsa_circ_0033144
chr1	155340294	155340774	-	ASH1L	480	NM_018489	hsa_circ_0007608
chr1	247039338	247040604	-	AHCTF1	1266	NM_015446	hsa_circ_0006097
chr5	131552889	131554337	-	P4HA2	1448	NM_001142599	hsa_circ_0008530
chr15	76584771	76588078	-	ETFA	3307	NM_001127716	hsa_circ_0003620
chr1	21415630	21437876	-	EIF4G3	22246	NM_001198803	hsa_circ_0005735
chr5	138979956	139003046	+	UBE2D2	23090	NM_003339	hsa_circ_0004503
chr8	48196616	48206619	+	KIAA0146	10003	NM_001080394	hsa_circ_0002157
chr15	94841429	94841959	+	MCTP2	530	NM_001159643	hsa_circ_0000657
chr20	34430494	34435356	+	PHF20	4862	NM_016436	hsa_circ_0005163
chr17	76991099	76994045	-	CANT1	2946	NM_001159773	hsa_circ_0045961
chr7	157013382	157024021	+	UBE3C	10639	NM_014671	hsa_circ_0004755
chr6	111711288	111726833	-	REV3L	15545	NM_002912	hsa_circ_0002716
chr19	5653125	5654467	+	SAFB	1342	NR_037699	hsa_circ_0000881
chr9	4117767	4125941	-	GLIS3	8174	NM_001042413	hsa_circ_0007368
chr2	173423435	173435552	+	PDK1	12117	NM_002610	hsa_circ_0057090
chr5	170610170	170632616	+	RANBP17	22446	NM_022897	hsa_circ_0074990
chr4	103644027	103647840	-	MANBA	3813	NM_005908	hsa_circ_0006007
chr2	48065997	48066908	-	FBXO11	911	NM_001190274	hsa_circ_0003872
chr22	46096161	46136418	+	ATXN10	40257	NM_001167621	hsa_circ_0001246
chr18	33722243	33739978	+	ELP2	17735	NM_001242875	hsa_circ_0007535
chr1	161748033	161753886	+	ATF6	5853	NM_007348	hsa_circ_0003039
chr1	93676358	93682303	+	CCDC18	5945	NM_206886	hsa_circ_0002304
chr7	2404006	2406083	+	EIF3B	2077	NM_003751	hsa_circ_0001671
chr9	114840817	114842445	-	SUSD1	1628	NM_022486	hsa_circ_0088036
chr6	167347578	167366036	-	RNASET2	18458	NM_003730	hsa_circ_0078663
chr17	25630392	25638642	+	WSB1	8250	NM_015626	hsa_circ_0005336
chr9	131271154	131277918	+	GLE1	6764	NM_001003722	hsa_circ_0002675
chr1	76205664	76216231	+	ACADM	10567	NM_001127328	hsa_circ_0008129
chr21	38480691	38519903	+	TTC3	39212	NM_003316	hsa_circ_0061668
chr2	37285593	37296073	-	HEATR5B	10480	NM_019024	hsa_circ_0004570
chr10	7285519	7327916	-	SFMBT2	42397	NM_001029880	hsa_circ_0017636
chr14	35487897	35488280	+	SRP54	383	NM_003136	hsa_circ_0031647
chrX	54481880	54483000	-	FGD1	1120	NM_004463	hsa_circ_0005477
chr19	45766370	45766625	+	MARK4	255	NM_031417	hsa_circ_0000940
chr2	110332157	110350696	-	2016-09-10	18539	NR_047585	hsa_circ_0007654
chr17	62587201	62602758	-	SMURF2	15557	NM_022739	hsa_circ_0002862
chr15	44898222	44900803	-	SPG11	2581	NM_001160227	hsa_circ_0035095
chr19	18285849	18286507	+	IFI30	658	NM_006332	hsa_circ_0005571
chr15	41347444	41348904	-	INO80	1460	NM_017553	hsa_circ_0005632
chr1	51868106	51913807	-	EPS15	45701	NM_001981	hsa_circ_0012434
chr16	53907697	53913899	+	FTO	6202	NM_001080432	hsa_circ_0003232
chr11	107916996	107925682	+	CUL5	8686	NM_003478	hsa_circ_0024169
chr20	49557401	49558663	-	DPM1	1262	NM_003859	hsa_circ_0005726
chr20	34309661	34313077	-	RBM39	3416	NR_040724	hsa_circ_0001148
chr7	6178722	6183827	+	USP42	5105	NM_032172	hsa_circ_0079333
chr7	65444385	65445396	-	GUSB	1011	NM_000181	hsa_circ_0007622
chr7	16298014	16317851	-	ISPD	19837	NM_001101417	hsa_circ_0079480
chr18	19116002	19148055	-	ESCO1	32053	NM_052911	hsa_circ_0008520
chr2	128855002	128861588	+	UGGT1	6586	NR_027671	hsa_circ_0006319
chr7	99701031	99701315	+	AP4M1	284	NM_004722	hsa_circ_0004312
chr1	26784281	26786635	+	DHDDS	2354	NM_205861	hsa_circ_0007537
chr17	19835117	19866335	-	AKAP10	31218	NM_007202	hsa_circ_0042415
chr1	224599128	224607317	-	WDR26	8189	NM_025160	hsa_circ_0002577
chr1	215768697	215785263	+	KCTD3	16566	NM_016121	hsa_circ_0006536
chr1	243579003	243589860	+	SDCCAG8	10857	NM_006642	hsa_circ_0017241
chr12	40422102	40442012	-	SLC2A13	19910	NM_052885	hsa_circ_0007918
chr3	141231004	141259451	+	RASA2	28447	NM_006506	hsa_circ_0067582
chr1	21220009	21268823	-	EIF4G3	48814	NM_001198801	hsa_circ_0010467
chr3	184654033	184689540	+	VPS8	35507	NM_015303	hsa_circ_0068376
chr5	138699447	138700432	+	PAIP2	985	NM_001033112	hsa_circ_0001538
chr18	46783379	46906128	-	DYM	122749	NM_017653	hsa_circ_0047644
chr9	110062421	110068928	+	RAD23B	6507	NM_002874	hsa_circ_0087855
chr15	68434283	68446033	+	PIAS1	11750	NM_016166	hsa_circ_0003916
chr11	74500670	74528759	+	RNF169	28089	NM_001098638	hsa_circ_0006705
chr7	138957067	138958820	+	UBN2	1753	NM_173569	hsa_circ_0082648
chr19	16198836	16199930	+	TPM4	1094	NM_003290	hsa_circ_0005855
chr11	85692171	85707972	-	PICALM	15801	NM_001008660	hsa_circ_0002884
chr8	74585341	74601048	-	STAU2	15707	NM_001164381	hsa_circ_0001811
chr4	39077584	39088347	+	KLHL5	10763	NM_015990	hsa_circ_0069443
chr5	151169883	151170623	+	G3BP1	740	NM_005754	hsa_circ_0003967
chr1	197611840	197627499	-	DENND1B	15659	NM_001195215	hsa_circ_0006324
chr11	47819330	47823482	-	NUP160	4152	NM_015231	hsa_circ_0022075
chr13	113210365	113223573	-	TUBGCP3	13208	NM_006322	hsa_circ_0030952
chr13	113170753	113181798	-	TUBGCP3	11045	NM_006322	hsa_circ_0000504
chr21	40641824	40646398	-	BRWD1	4574	NM_018963	hsa_circ_0008466
chr1	59147456	59150923	-	MYSM1	3467	NM_001085487	hsa_circ_0012742
chr11	95825055	95826681	-	MAML2	1626	NM_032427	hsa_circ_0024085
chr11	77690041	77692622	-	INTS4	2581	NM_033547	hsa_circ_0023752
chr13	42439871	42461497	-	VWA8	21626	NM_015058	hsa_circ_0030117
chr11	128993340	128994789	-	ARHGAP32	1449	NM_001142685	hsa_circ_0000371
chr12	120612964	120614020	-	GCN1L1	1056	NM_006836	hsa_circ_0007129
chr9	20907148	20933102	+	FOCAD	25954	NM_017794	hsa_circ_0086564
chr17	57274904	57275150	+	PRR11	246	NM_018304	hsa_circ_0044833
chr1	42730785	42744343	-	FOXJ3	13558	NM_001198851	hsa_circ_0006848
chr6	157150360	157256710	+	ARID1B	106350	NM_020732	hsa_circ_0006405
chr22	38083916	38084999	+	NOL12	1083	NM_024313	hsa_circ_0004543
chr8	102570646	102571040	+	GRHL2	394	NM_024915	hsa_circ_0085173
chr1	213415911	213436159	+	RPS6KC1	20248	NM_012424	hsa_circ_0016433
chr3	136183722	136221621	-	STAG1	37899	NM_005862	hsa_circ_0067480
chr5	139819703	139828890	+	ANKHD1	9187	NM_017747	hsa_circ_0001541
chr2	45789791	45812913	-	SRBD1	23122	NM_018079	hsa_circ_0054434
chr1	111690263	111703918	+	CEPT1	13655	NM_006090	hsa_circ_0000106
chr12	100598717	100599522	+	ACTR6	805	NR_048568	hsa_circ_0027857
chr14	53003436	53011089	-	TXNDC16	7653	NM_020784	hsa_circ_0031940
chr8	87410570	87414432	+	WWP1	3862	NM_007013	hsa_circ_0084826
chr14	21870115	21871822	-	CHD8	1707	NM_020920	hsa_circ_0031191
chr5	134010304	134011815	+	SEC24A	1511	NM_021982	hsa_circ_0004345
chr1	204437997	204439014	-	PIK3C2B	1017	NM_002646	hsa_circ_0000174
chr5	36953719	36986403	+	NIPBL	32684	NM_133433	hsa_circ_0072162
chr1	54252830	54254869	-	TMEM48	2039	NR_033142	hsa_circ_0012599
chr3	167754623	167759262	-	GOLIM4	4639	NM_014498	hsa_circ_0004086
chr14	31596990	31641328	-	HECTD1	44338	NM_015382	hsa_circ_0031482
chr2	40366540	40404995	-	SLC8A1	38455	NM_001112802	hsa_circ_0054226
chr18	29477748	29480988	-	TRAPPC8	3240	NM_014939	hsa_circ_0047372
chr14	93183724	93183806	-	LGMN	82	NM_005606	hsa_circ_0033012
chr8	124798734	124801985	+	FAM91A1	3251	NM_144963	hsa_circ_0085486
chr1	211952259	212002665	-	LPGAT1	50406	NM_014873	hsa_circ_0016365
chr7	77236551	77261742	+	PTPN12	25191	NM_001131008	hsa_circ_0080850
chr3	9711115	9712854	+	MTMR14	1739	NM_001077526	hsa_circ_0001265
chr15	63845913	63866602	+	USP3	20689	NR_046341	hsa_circ_0035654
chr1	224868659	224922408	+	CNIH3	53749	NM_152495	hsa_circ_0004797
chr17	35797838	35804870	+	TADA2A	7032	NM_001166105	hsa_circ_0043280
chr9	128061168	128061385	+	GAPVD1	217	NM_015635	hsa_circ_0088568
chr16	71799391	71803602	-	AP1G1	4211	NM_001128	hsa_circ_0007770
chr6	76357446	76388643	+	SENP6	31197	NM_015571	hsa_circ_0077088
chr9	115013208	115015068	-	PTBP3	1860	NM_001244897	hsa_circ_0088072
chr6	160205697	160206528	-	TCP1	831	NM_030752	hsa_circ_0078563
chr15	58306055	58306479	-	ALDH1A2	424	NM_170696	hsa_circ_0035446
chr11	85707868	85714494	-	PICALM	6626	NM_001008660	hsa_circ_0023919
chrX	84558411	84563222	-	POF1B	4811	NM_024921	hsa_circ_0091187
chr5	80785068	80809536	-	SSBP2	24468	NM_012446	hsa_circ_0073217
chr15	63824845	63852169	+	USP3	27324	NR_046341	hsa_circ_0035649
chr17	17135107	17136215	-	FLCN	1108	NM_144606	hsa_circ_0042247
chrX	46387769	46388344	-	ZNF674	575	NM_001039891	hsa_circ_0090340
chr16	67478430	67487618	-	ATP6V0D1	9188	NM_004691	hsa_circ_0039834
chr9	36197547	36199093	+	CLTA	1546	NM_001184761	hsa_circ_0008133
chr15	59487659	59510286	-	MYO1E	22627	NM_004998	hsa_circ_0004432
chr11	63517462	63517670	+	RTN3	208	NM_201428	hsa_circ_0022603
chr1	65131739	65141666	+	CACHD1	9927	NM_020925	hsa_circ_0007009
chr5	176402396	176409624	-	UIMC1	7228	NM_016290	hsa_circ_0008631
chr11	77330650	77336863	-	CLNS1A	6213	NM_001293	hsa_circ_0023694
chr2	224749364	224760347	-	WDFY1	10983	NM_020830	hsa_circ_0005853
chr5	134032815	134050851	+	SEC24A	18036	NM_021982	hsa_circ_0073995
chr20	47683726	47689234	+	CSE1L	5508	NM_001256135	hsa_circ_0060740
chr3	50141680	50143142	+	RBM5	1462	NM_005778	hsa_circ_0065799
chr8	48203621	48206619	+	KIAA0146	2998	NM_001080394	hsa_circ_0084193
chr2	197637639	197643791	-	GTF3C3	6152	NM_012086	hsa_circ_0057599
chr9	96233422	96238620	+	FAM120A	5198	NM_014612	hsa_circ_0008193
[truncated: 7,333 more rows]

## Sheet: Table S3
Chromosome	Start	End	Strand	GeneName	Length	Transcript_id
chr4	151336589	151412187	-	LRBA	75598	NM_001199282
chr2	120885263	120936697	+	EPB41L5	51434	NM_020909
chr1	23724035	23744502	-	TCEA3	20467	NM_003196
chr18	42529845	42533305	+	SETBP1	3460	NM_015559
chr2	47604152	47607108	+	EPCAM	2956	NM_002354
chr6	82923943	82924546	-	IBTK	603	NM_015525
chr20	39721111	39729993	+	TOP1	8882	NM_003286
chr19	40368302	40399855	-	FCGBP	31553	NM_003890
chr16	15809020	15809129	-	MYH11	109	NM_001040113
chr5	228299	233760	+	SDHA	5461	NM_004168
chr14	50292584	50298079	-	NEMF	5495	NM_004713
chr18	6301901	6312055	-	L3MBTL4	10154	NM_173464
chr16	15808765	15809129	-	MYH11	364	NM_001040113
chr17	60087910	60140662	-	MED13	52752	NM_005121
chr8	32613920	32617924	+	NRG1	4004	NM_001159999
chr11	108055958	108061227	-	NPAT	5269	NM_002519
chr5	16779653	16783578	-	MYO10	3925	NM_012334
chr2	71623270	71635377	+	ZNF638	12107	NM_001252612
chr10	96259977	96267104	+	TBC1D12	7127	NM_015188
chr1	162257133	162270496	+	NOS1AP	13363	NM_001164757
chr3	11871187	11880788	-	TAMM41	9601	NM_138807
chr11	14825489	14865572	+	PDE3B	40083	NM_000922
chr9	132841908	132854660	+	GPR107	12752	NM_001136558
chr6	117010482	117013555	+	KPNA5	3073	NM_002269
chr2	106729101	106742135	-	UXS1	13034	NM_025076
chr6	90052042	90053475	-	UBE2J1	1433	NM_016021
chr2	20490412	20527144	-	PUM2	36732	NM_015317
chr6	37617884	37620116	-	MDGA1	2232	NM_153487
chr6	117010482	117013319	+	KPNA5	2837	NM_002269
chr22	28559079	28559587	-	TTC28	508	NM_001145418
chr7	107416896	107423797	-	SLC26A3	6901	NM_000111
chr17	38065210	38066177	-	GSDMB	967	NM_001042471
chr19	40370194	40400823	-	FCGBP	30629	NM_003890
chr15	85607600	85643429	+	PDE8A	35829	NM_001243137
chr11	121358740	121367758	+	SORL1	9018	NM_003105
chr14	20811229	20811570	-	RPPH1	341	NR_002312
chr20	18491465	18496380	+	SEC23B	4915	NM_001172746
chr19	40389651	40402471	-	FCGBP	12820	NM_003890
chr2	204137392	204157049	+	CYP20A1	19657	NM_177538
chr17	5352128	5354254	-	DHX33	2126	NM_020162
chr2	189867680	189867788	+	COL3A1	108	NM_000090
chr14	100380515	100381034	+	EML1	519	NM_004434
chr2	26644155	26654874	+	CCDC164	10719	NM_145038
chr1	17349102	17350569	-	SDHB	1467	NM_003000
chr10	70426801	70427013	+	TET1	212	NM_030625
chr7	8095062	8110761	+	GLCCI1	15699	NM_138426
chr1	87188222	87190088	+	SH3GLB1	1866	NM_001206651
chr6	87925620	87943245	+	ZNF292	17625	NM_015021
chr2	200188525	200233430	-	SATB2	44905	NM_015265
chr2	27700083	27707133	-	IFT172	7050	NM_015662
chr14	39648294	39648666	+	PNN	372	NM_002687
chr19	40368302	40384167	-	FCGBP	15865	NM_003890
chrX	134679347	134690225	+	DDX26B	10878	NM_182540
chr7	117144306	117199709	+	CFTR	55403	NM_000492
chr2	58313473	58362334	+	VRK2	48861	NM_001130481
chr11	108009624	108010942	+	ACAT1	1318	NM_000019
chr13	96239792	96296960	-	DZIP1	57168	NM_198968
chr2	97845597	97847363	+	ANKRD36	1766	NM_001164315
chr10	35437295	35468204	+	CREM	30909	NM_181571
chr12	95602618	95605043	-	FGD6	2425	NM_018351
chr1	46476401	46476611	+	MAST2	210	NM_015112
chr3	3178943	3186394	+	TRNT1	7451	NM_182916
chr5	149578790	149582266	+	SLC6A7	3476	NM_014228
chr6	17828470	17834302	-	KIF13A	5832	NM_001105566
chr1	46067926	46070688	+	NASP	2762	NM_002482
chr16	15820704	15820911	-	MYH11	207	NM_001040113
chr13	47273470	47279439	+	LRCH1	5969	NM_001164211
chr16	15843994	15847365	-	MYH11	3371	NM_001040113
chr10	123298105	123325218	-	FGFR2	27113	NM_001144913
chr16	67973786	67974381	-	LCAT	595	NM_000229
chr10	103783233	103785005	-	C10orf76	1772	NM_024541
chr10	71243446	71258152	+	TSPAN15	14706	NM_012339
chr16	84438733	84482295	+	ATP2C2	43562	NM_014861
chr19	40373944	40402471	-	FCGBP	28527	NM_003890
chr2	9675962	9676957	-	ADAM17	995	NM_003183
chr10	97141441	97170534	-	SORBS1	29093	NM_001034954
chr9	114332370	114356547	-	PTGR1	24177	NM_001146108
chr19	11356238	11356554	-	DOCK6	316	NM_020812
chr8	42716887	42729149	-	RNF170	12262	NM_030954
chr5	72850146	72857113	-	ANKRA2	6967	NM_023039
chr14	93275644	93282766	+	GOLGA5	7122	NM_005113
chr6	136958462	136977598	-	MAP3K5	19136	NM_005923
chr9	131503050	131505024	-	ZER1	1974	NM_006336
chr14	45587230	45600003	-	FKBP3	12773	NM_002013
chr10	909682	909823	-	LARP4B	141	NM_015155
chr4	144449020	144451679	+	SMARCA5	2659	NM_003601
chr14	56119567	56119658	+	KTN1	91	NR_073129
chr10	97110965	97170534	-	SORBS1	59569	NM_001034954
chr6	36467649	36475379	-	STK38	7730	NM_007271
chr11	6540829	6541332	+	DNHD1	503	NM_144666
chr19	40386445	40400823	-	FCGBP	14378	NM_003890
chr8	133634856	133673873	-	LRRC6	39017	NR_073525
chr3	122842912	122849463	+	PDIA5	6551	NM_006810
chr11	74570202	74574066	-	XRRA1	3864	NM_182969
chr6	74440066	74446231	+	CD109	6165	NM_001159587
chr1	207104841	207104900	-	PIGR	59	NM_002644
chr17	62248459	62265796	-	TEX2	17337	NM_018469
chr19	39294381	39294535	-	LGALS4	154	NM_006149
chr7	156516805	156549159	-	LMBR1	32354	NM_022458
chr9	101507840	101536362	-	ANKS6	28522	NM_173551
chr2	215617170	215646233	-	BARD1	29063	NM_000465
chr10	35321362	35343467	-	CUL2	22105	NM_001198778
chr19	40373944	40386783	-	FCGBP	12839	NM_003890
chr9	88247576	88261333	-	AGTPBP1	13757	NM_015239
chr7	130295823	130337788	-	COPG2	41965	NM_012133
chr6	107419754	107420500	-	BEND3	746	NM_001080450
chr5	160097469	160097674	-	ATP10B	205	NM_025153
chr2	103310872	103321134	+	SLC9A2	10262	NM_003048
chr1	8601272	8684439	-	RERE	83167	NM_012102
chr12	124904502	124934413	-	NCOR2	29911	NM_006312
chr14	64568649	64574325	+	SYNE2	5676	NM_015180
chr5	32379220	32390543	-	ZFR	11323	NM_016107
chr16	15869934	15880589	-	MYH11	10655	NM_001040113
chr15	41999925	42000406	+	MGA	481	NM_001080541
chr3	56771212	56779490	-	ARHGEF3	8278	NM_001128616
chr6	47575662	47580272	+	CD2AP	4610	NM_012120
chr9	17340824	17395067	+	CNTLN	54243	NM_017738
chr15	63353911	63354476	+	TPM1	565	NM_001018007
chr3	15737640	15737752	-	ANKRD28	112	NM_001195099
chrX	32827609	32867937	-	DMD	40328	NM_004007
chr4	151356740	151412187	-	LRBA	55447	NM_001199282
chr1	48850980	48869554	-	SPATA6	18574	NM_019073
chr19	47584769	47585552	-	ZC3H4	783	NM_015168
chr14	66082695	66096324	+	FUT8	13629	NM_004480
chr5	145634505	145647331	+	RBM27	12826	NM_018989
chr15	100692816	100739628	-	ADAMTS17	46812	NM_139057
chr22	31850129	31859119	-	EIF4ENIF1	8990	NM_019843
chr10	12154898	12162266	+	DHTKD1	7368	NM_018706
chr6	132014636	132047340	+	ENPP3	32704	NM_005021
chr2	242099746	242102816	+	PPP1R7	3070	NM_002712
chr13	50293910	50321129	-	KPNA3	27219	NM_002267
chr1	193104520	193107303	+	CDC73	2783	NM_024529
chr4	123111154	123122281	+	KIAA1109	11127	NM_015312
chr10	127693452	127697119	+	FANK1	3667	NM_145235
chr2	88474157	88482592	+	THNSL2	8435	NM_018271
chr1	65095037	65107652	+	CACHD1	12615	NM_020925
chr7	26232114	26237352	-	HNRNPA2B1	5238	NM_002137
chr4	156617907	156643344	+	GUCY1A3	25437	NM_001130683
chr7	8062112	8110761	+	GLCCI1	48649	NM_138426
chr7	95606823	95625385	+	DYNC1I1	18562	NM_004411
chr7	74554757	74559785	+	GTF2IRD2B	5028	NM_001003795
chr10	96271339	96282210	+	TBC1D12	10871	NM_015188
chr9	71080008	71114277	+	PGM5	34269	NM_021965
chr2	113057425	113082774	+	ZC3H6	25349	NM_198581
chr11	107393024	107427729	-	ALKBH8	34705	NM_138775
chr7	72863871	72884813	-	BAZ1B	20942	NM_032408
chr5	38475064	38530768	-	LIFR	55704	NM_001127671
chr2	32703702	32730272	+	BIRC6	26570	NM_016252
chr3	57893610	57894877	+	SLMAP	1267	NM_007159
chr17	29130918	29131126	-	CRLF3	208	NM_015986
chr5	111570330	111602027	-	EPB41L4A	31697	NM_022140
chr4	72363217	72413437	+	SLC4A4	50220	NM_003759
chr11	85692171	85718626	-	PICALM	26455	NM_001008660
chr9	124079363	124080772	+	GSN	1409	NM_001258030
chr3	183471913	183476753	+	YEATS2	4840	NM_018023
chr3	37356910	37396678	+	GOLGA4	39768	NM_002078
chr16	17292068	17294511	-	XYLT1	2443	NM_022166
chrX	48433948	48434055	+	RBM3	107	NM_006743
chr21	40578033	40584633	-	BRWD1	6600	NM_018963
chr2	189861123	189861222	+	COL3A1	99	NM_000090
chr5	158699030	158702254	+	UBLCP1	3224	NM_145049
chr10	112640990	112647644	+	PDCD4	6654	NM_014456
chr9	37763625	37770736	+	TRMT10B	7111	NM_144964
chr12	106477641	106500303	-	NUAK1	22662	NM_014840
chr14	33684387	33684793	+	NPAS3	406	NM_022123
chr15	90414706	90432368	-	AP3S2	17662	NR_037582
chr18	8783527	8784841	+	SOGA2	1314	NM_015210
chr17	65110439	65120130	-	HELZ	9691	NM_014877
chr2	48869540	48898819	+	GTF2A1L	29279	NM_001193487
chr9	88190229	88248289	-	AGTPBP1	58060	NM_015239
chr2	1093881	1168869	+	SNTG2	74988	NM_018968
chr12	30816422	30829521	-	IPO8	13099	NM_001190995
chr3	61975298	62063932	+	PTPRG	88634	NM_002841
chr15	51204274	51223168	+	AP4E1	18894	NM_007347
chr3	15253610	15265068	+	CAPN7	11458	NM_014296
chr2	48896860	48898819	+	GTF2A1L	1959	NM_001193487
chr13	96409897	96416207	+	DNAJC3	6310	NM_006260
chr15	42927053	42931010	+	STARD9	3957	NM_020759
chr15	64217014	64218292	-	DAPK2	1278	NM_014326
chr10	11893995	11894214	+	PROSER2	219	NM_153256
chrX	24024105	24024817	-	KLHL15	712	NM_030624
chr15	65766546	65772737	-	DPP8	6191	NM_130434
chr6	89554075	89614674	-	RNGTT	60599	NM_003800
chr22	18138427	18171908	+	BCL2L13	33481	NM_001270728
chr10	75576780	75583842	-	CAMK2G	7062	NM_172171
chr12	109654422	109654725	+	ACACB	303	NM_001093
chr7	91842508	91871451	-	KRIT1	28943	NM_194454
chr12	93226287	93246801	-	EEA1	20514	NM_003566
chr9	107513236	107521452	+	NIPSNAP3A	8216	NM_015469
chr16	21387968	21397254	+	SNX29P1	9286	NR_045011
chr5	138221900	138240130	+	CTNNA1	18230	NM_001903
chr15	77759436	77763384	+	HMG20A	3948	NM_018200
chr15	85180577	85185694	+	SCAND2P	5117	NR_004859
chr10	77795765	77818541	+	C10orf11	22776	NM_032024
chr15	94910833	94945248	+	MCTP2	34415	NM_001159643
chr5	31995681	32010588	+	PDZD2	14907	NM_178140
chr2	32399131	32449181	+	SLC30A6	50050	NM_017964
chr3	110830876	110866331	+	PVRL3	35455	NM_001243288
chr7	2269618	2270359	-	MAD1L1	741	NM_001013836
chr13	100953713	101020828	+	PCCA	67115	NM_000282
chr11	68205913	68206150	+	LRP5	237	NM_002335
chrX	100117159	100118584	-	NOX1	1425	NM_001271815
chr6	149944238	149959696	-	KATNA1	15458	NM_001204076
chr16	15917111	15932126	-	MYH11	15015	NM_001040113
chr19	10817977	10818291	+	QTRT1	314	NM_031209
chr19	11446122	11446459	-	RAB3D	337	NM_004283
chr4	148860975	148944564	+	ARHGAP10	83589	NM_024605
chr2	47600601	47601187	+	EPCAM	586	NM_002354
chr2	113258782	113260758	+	TTL	1976	NM_153712
chr6	99347143	99365595	-	FBXL4	18452	NM_012160
chr9	131235191	131236020	+	ODF2	829	NM_153435
chr20	25257879	25257962	+	PYGB	83	NM_002862
chr12	26703179	26755639	-	ITPR2	52460	NM_002223
chr19	2189730	2191239	+	DOT1L	1509	NM_032482
chr4	95506715	95561601	+	PDLIM5	54886	NM_001256427
chr1	22456108	22456344	-	WNT4	236	NM_030761
chr2	71778170	71781061	+	DYSF	2891	NM_003494
chr19	40383550	40398510	-	FCGBP	14960	NM_003890
chr1	67423741	67428843	+	MIER1	5102	NM_001077702
chr19	50303224	50303407	+	AP2A1	183	NM_014203
chr12	100166699	100219167	-	ANKS1B	52468	NM_152788
chr19	40376312	40406060	-	FCGBP	29748	NM_003890
chr4	7000811	7006651	+	TBC1D14	5840	NM_001113363
chr15	35207238	35219339	-	AQR	12101	NM_014691
chr19	39292955	39293044	-	LGALS4	89	NM_006149
chr13	114751085	114774940	-	RASA3	23855	NM_007368
chr5	37238958	37239971	-	C5orf42	1013	NM_023073
chr21	40587162	40590586	-	BRWD1	3424	NM_018963
chr5	109152973	109159538	+	MAN2A1	6565	NM_002372
chr3	133293882	133293959	+	CDV3	77	NM_017548
chr14	91356830	91372643	-	RPS6KA5	15813	NM_004755
chr2	98475766	98543950	-	TMEM131	68184	NM_015348
chr12	109611936	109617892	+	ACACB	5956	NM_001093
chr3	49847949	49849639	-	UBA7	1690	NM_003335
chr1	9627341	9633470	+	SLC25A33	6129	NM_032315
chr12	65604705	65612399	+	LEMD3	7694	NM_014319
chr12	70149163	70150443	+	RAB3IP	1280	NM_175625
chr13	33627903	33635917	+	KL	8014	NM_004795
chr6	71242862	71243557	+	FAM135A	695	NM_020819
chr6	49439775	49439896	+	CENPQ	121	NM_018132
chr19	5921211	5925748	-	RANBP3	4537	NM_003624
chr4	25848915	25849486	-	SEL1L3	571	NM_015187
chr15	84611347	84611834	+	ADAMTSL3	487	NM_207517
chr22	23494647	23495321	+	RAB36	674	NM_004914
chr3	129195157	129211037	+	IFT122	15880	NM_052985
chr17	9828792	9830086	-	GAS7	1294	NM_201432
chr7	77210743	77214898	+	PTPN12	4155	NM_001131008
chr2	61447444	61450431	-	USP34	2987	NM_014709
chr8	132952745	132958880	+	EFR3A	6135	NM_015137
chr12	5908672	5963307	-	ANO2	54635	NM_020373
chr3	47747898	47770584	-	SMARCC1	22686	NM_003074
chr14	50619787	50625364	-	SOS2	5577	NM_006939
chrY	15469756	15478273	-	UTY	8517	NR_047632
chr13	99171496	99171727	-	STK24	231	NM_001032296
chr18	55833019	55919286	+	NEDD4L	86267	NM_001144967
chr8	109462051	109468159	+	EMC2	6108	NM_014673
chr13	107209395	107209479	-	ARGLU1	84	NM_018011
chr17	2240805	2281247	+	SGSM2	40442	NM_014853
chr3	110863745	110911260	+	PVRL3	47515	NM_001243288
chr3	132405103	132435753	-	NPHP3	30650	NM_153240
chr14	53187578	53187908	+	PSMC6	330	NM_002806
chr5	125828606	125829853	+	GRAMD3	1247	NM_001146322
chr15	93480747	93499879	+	CHD2	19132	NM_001271
chr16	88664585	88665120	+	ZC3H18	535	NM_144604
chr1	224377278	224378021	+	DEGS1	743	NM_003676
chr14	80962820	80997230	-	CEP128	34410	NM_152446
chr1	167515337	167517358	-	CREG1	2021	NM_003851
chr7	81599990	81611943	-	CACNA2D1	11953	NM_000722
chr9	137029561	137029686	-	RNU6ATAC	125	NR_023344
chr8	17510694	17513574	-	MTUS1	2880	NM_001001931
chr17	16040624	16049862	-	NCOR1	9238	NM_001190440
chr15	63990926	64008672	-	HERC1	17746	NM_003922
chr9	14120438	14125765	-	NFIB	5327	NM_001190738
chr3	160129707	160132305	+	SMC4	2598	NM_005496
chr10	15290637	15326104	-	FAM171A1	35467	NM_001010924
chr3	132294615	132324049	-	ACAD11	29434	NM_032169
chr15	63354774	63354844	+	TPM1	70	NM_001018007
chr11	120310837	120319923	+	ARHGEF12	9086	NM_015313
chr2	106739425	106781240	-	UXS1	41815	NM_025076
chr7	120906280	120911484	+	CPED1	5204	NM_024913
chr5	96065315	96065429	+	CAST	114	NM_001190442
chr11	111680366	111728460	-	ALG9	48094	NM_024740
chr5	68651475	68662422	-	TAF9	10947	NM_001015891
chr6	160453582	160464320	+	IGF2R	10738	NM_000876
chr7	157015947	157041274	+	UBE3C	25327	NM_014671
chr5	109103235	109159538	+	MAN2A1	56303	NM_002372
chr18	54385194	54398828	+	WDR7	13634	NM_015285
chr17	65906992	65919106	+	BPTF	12114	NM_182641
chr12	77239488	77243250	+	ZDHHC17	3762	NM_015336
chr2	173423435	173431661	+	PDK1	8226	NM_002610
chr19	3980838	3980977	-	EEF2	139	NM_001961
chr11	117023156	117034590	+	PAFAH1B2	11434	NM_001184748
chr8	381340	385707	+	FBXO25	4367	NM_183420
chr9	72912881	72969789	+	SMC5	56908	NM_015110
chr3	155611306	155629068	+	GMPS	17762	NM_003875
chr5	43675612	43705668	+	NNT	30056	NM_012343
chr3	113753771	113753995	-	KIAA1407	224	NM_020817
chr8	126369460	126370060	+	NSMCE2	600	NM_173685
chr3	23997527	24001306	+	NR1D2	3779	NM_005126
chr3	182553822	182577147	+	ATP11B	23325	NM_014616
chr11	89155069	89185059	-	NOX4	29990	NM_001143837
chr17	3984669	3985798	-	ZZEF1	1129	NM_015113
chr15	33876595	33893753	+	RYR3	17158	NM_001036
chr11	85692914	85707972	-	PICALM	15058	NM_001008660
chr17	18827226	18832270	+	PRPSAP2	5044	NM_001243942
chr3	33400458	33406211	+	FBXL2	5753	NM_012157
chr17	35376303	35388982	+	AATF	12679	NM_012138
chr16	12798480	12798906	-	CPPED1	426	NM_018340
chr11	120278446	120278532	+	ARHGEF12	86	NM_015313
chr13	46577273	46619651	-	ZC3H13	42378	NM_015070
chr17	19474790	19476174	+	SLC47A1	1384	NM_018242
chr16	23428287	23430148	-	COG7	1861	NM_153603
chr14	32559707	32615546	+	ARHGAP5	55839	NM_001173
chrX	10058810	10066619	+	WWC3	7809	NM_015691
chr5	172535626	172539382	+	CREBRF	3756	NM_153607
chr3	47129602	47158244	-	SETD2	28642	NM_014159
chrX	21996994	22010830	+	SMS	13836	NM_001258423
chr4	3188323	3190820	+	HTT	2497	NM_002111
chr2	47600601	47602438	+	EPCAM	1837	NM_002354
chr16	29820860	29821085	+	MAZ	225	NM_001042539
chr11	57578870	57581845	+	CTNND1	2975	NM_001206886
chr5	88044886	88057145	-	MEF2C	12259	NM_001193349
chr3	64132505	64133378	-	PRICKLE2	873	NM_198859
chr14	94413694	94417590	-	ASB2	3896	NM_001202429
chr10	104445572	104465246	-	ARL3	19674	NM_004311
chr21	40619626	40622815	-	BRWD1	3189	NM_018963
chr6	42582808	42585245	+	UBR2	2437	NM_015255
chr6	159205675	159205759	-	EZR	84	NM_003379
chr16	15808765	15808938	-	MYH11	173	NM_001040113
chr3	196857397	196876667	-	DLG1	19270	NM_001204386
chr2	63824532	63824708	+	MDH1	176	NM_001199111
chr8	87540763	87544808	+	CPNE3	4045	NM_003909
chr1	229596357	229601266	-	NUP133	4909	NM_018230
chr15	63349183	63354844	+	TPM1	5661	NM_001018007
chr10	97582993	97637023	+	ENTPD1	54030	NM_001164183
chr9	100416079	100418367	+	NCBP1	2288	NM_002486
chr16	15857652	15872700	-	MYH11	15048	NM_001040113
chr10	97373722	97373918	-	ALDH18A1	196	NM_002860
chr2	200173482	200213896	-	SATB2	40414	NM_015265
chr5	147928230	147929825	-	HTR4	1595	NM_001040173
chr5	37721216	37727147	+	WDR70	5931	NM_018034
chr3	30664690	30715738	+	TGFBR2	51048	NM_001024847
chr2	206992520	207017234	-	NDUFS1	24714	NM_001199984
chr13	28908161	28964241	-	FLT1	56080	NM_002019
chr3	50131152	50156397	+	RBM5	25245	NM_005778
chr15	99874127	99903470	+	LRRC28	29343	NM_144598
chr7	158896447	158935237	-	VIPR2	38790	NM_003382
chr1	232596632	232619712	-	SIPA1L2	23080	NM_020808
chr2	101874252	101883341	+	CNOT11	9089	NM_017546
chr14	36103779	36194359	-	RALGAPA1	90580	NM_194301
chr10	95430526	95447206	-	FRA10AC1	16680	NM_145246
chr18	2688391	2707918	+	SMCHD1	19527	NM_015295
chr19	40367297	40382826	-	FCGBP	15529	NM_003890
chr6	144858717	144864006	+	UTRN	5289	NM_007124
chr6	18160113	18171710	+	KDM1B	11597	NM_153042
chr7	92881965	92888944	+	CCDC132	6979	NM_024553
chr10	116879948	117093929	+	ATRNL1	213981	NR_074088
chr2	158395084	158412844	-	ACVR1C	17760	NM_145259
chr7	22347957	22357656	-	RAPGEF5	9699	NM_012294
chr2	179412133	179463789	-	TTN	51656	NM_133432
chr13	47269027	47275342	+	LRCH1	6315	NM_001164211
chr6	13634662	13644961	-	RANBP9	10299	NM_005493
chr8	87414247	87414432	+	WWP1	185	NM_007013
chr2	189864010	189864109	+	COL3A1	99	NM_000090
chr4	2659529	2665015	+	FAM193A	5486	NR_046335
chr12	22635490	22659753	-	C2CD5	24263	NM_014802
chr6	107824860	107908379	+	SOBP	83519	NM_018013
chr1	186007065	186057145	+	HMCN1	50080	NM_031935
chr11	121415951	121466481	+	SORL1	50530	NM_003105
chr15	93428744	93435302	+	LOC100507217	6558	NR_037600
chr6	17837108	17837814	-	KIF13A	706	NM_001105566
chr14	31613316	31641328	-	HECTD1	28012	NM_015382
chr21	40581920	40587288	-	BRWD1	5368	NM_018963
chr11	67933185	67957619	-	SUV420H1	24434	NM_016028
chr12	88886569	88939642	-	KITLG	53073	NM_003994
chr2	43969879	43973102	+	PLEKHH2	3223	NM_172069
chr12	72955944	72969322	+	TRHDE	13378	NM_013381
chr13	96485180	96519677	-	UGGT2	34497	NM_020121
chrX	119007266	119007356	+	NDUFA1	90	NM_004541
chr15	50862300	50867986	-	TRPM7	5686	NM_017672
chr6	46214484	46216633	-	RCAN2	2149	NM_001251974
chr2	238647874	238668848	+	LRRFIP1	20974	NM_001137550
chr21	27326903	27354790	-	APP	27887	NM_000484
chr12	105280070	105289123	-	SLC41A2	9053	NM_032148
chr2	55867761	55870560	-	PNPT1	2799	NM_033109
chr12	32772631	32786623	+	FGD4	13992	NM_139241
chr11	68334481	68363686	+	PPP6R3	29205	NM_001164161
chr5	70848942	70858347	+	BDP1	9405	NM_018429
chr6	34614377	34622556	-	C6orf106	8179	NM_024294
chr2	39283842	39285945	-	SOS1	2103	NM_005633
chr4	184190123	184241929	+	WWC2	51806	NM_024949
chr13	43500471	43544806	-	EPSTI1	44335	NM_033255
chr12	133624540	133625434	+	ZNF84	894	NM_003428
chr18	3126698	3142061	-	MYOM1	15363	NM_003803
chr6	149893420	149903739	+	GINM1	10319	NM_138785
chr10	5762506	5769086	+	FAM208B	6580	NM_017782
chr2	145187335	145187593	-	ZEB2	258	NM_001171653
chr3	58116467	58129340	+	FLNB	12873	NM_001164318
chr6	41839301	41859613	-	USP49	20312	NM_018561
chr8	126085394	126096264	-	KIAA0196	10870	NM_014846
chr6	13652890	13659064	-	RANBP9	6174	NM_005493
chr3	185318552	185331196	+	SENP2	12644	NM_021627
chr11	75115464	75115610	+	SNORD15B	146	NR_000025
chr18	18619432	18629841	-	ROCK1	10409	NM_005406
chr18	55351267	55352347	-	ATP8B1	1080	NM_005603
chr4	62800557	62863983	+	LPHN3	63426	NM_015236
chr9	125719289	125761045	+	RABGAP1	41756	NM_012197
chr4	39871013	39891984	-	PDS5A	20971	NM_001100399
chr15	30053341	30058745	-	TJP1	5404	NM_175610
chr4	95494501	95506888	+	PDLIM5	12387	NM_001256427
chr5	68669656	68670538	+	RAD17	882	NM_133342
chr4	38037208	38051519	+	TBC1D1	14311	NM_015173
chr10	124343837	124355142	+	DMBT1	11305	NM_007329
chr10	124351787	124357528	+	DMBT1	5741	NM_007329
chr10	124330405	124331877	+	DMBT1	1472	NM_004406
chr10	124350180	124355142	+	DMBT1	4962	NM_007329
chr10	124350180	124377856	+	DMBT1	27676	NM_007329
chr10	124350180	124361636	+	DMBT1	11456	NM_007329
chr15	90982563	90983847	+	IQGAP1	1284	NM_003870
chr10	124340381	124358613	+	DMBT1	18232	NM_004406
chr22	41521867	41536261	+	EP300	14394	NM_001429
chr11	12785725	12785981	+	TEAD1	256	NM_021961
chr10	124331829	124333278	+	DMBT1	1449	NM_004406
chr12	15102735	15102819	-	ARHGDIB	84	NM_001175
chr15	43443987	43452992	+	TMEM62	9005	NM_024956
chr1	161130409	161133409	+	USP21	3000	NM_012475
chr2	48807725	48809702	+	STON1-GTF2A1L	1977	NM_001198594
chr6	87925620	87973406	+	ZNF292	47786	NM_015021
chr2	97808376	97833504	+	ANKRD36	25128	NM_001164315
chr4	128904093	128910976	+	C4orf29	6883	NM_001039717
chr10	124350180	124373813	+	DMBT1	23633	NM_007329
chr1	184588651	184598155	+	C1orf21	9504	NM_030806
chr2	186618448	186673860	+	FSIP2	55412	NM_173651
chr10	124350180	124369754	+	DMBT1	19574	NM_007329
chr10	124359579	124373813	+	DMBT1	14234	NM_004406
chr3	111828389	111831992	+	C3orf52	3603	NM_024616
chr15	48826276	48826402	-	FBN1	126	NM_000138
chr2	85595808	85618875	+	ELMOD3	23067	NM_001135021
chr2	73675089	73718625	+	ALMS1	43536	NM_015120
chr8	27737085	27779762	-	SCARA5	42677	NM_173833
chr2	109067483	109068922	+	GCC2	1439	NM_181453
chr3	196089164	196120490	-	UBXN7	31326	NM_015562
chr1	179955303	179985105	+	CEP350	29802	NM_014810
chr9	35705746	35706108	-	TLN1	362	NM_006289
chr6	7899808	7904956	-	BLOC1S5-TXNDC5	5148	NR_037616
chr21	37734480	37736557	+	MORC3	2077	NM_015358
chr2	153431649	153437563	+	FMNL2	5914	NM_052905
chr12	122995655	122999774	-	RSRC2	4119	NR_036435
chr6	18236682	18237747	-	DEK	1065	NM_003472
chr16	25151491	25162936	+	LCMT1	11445	NM_001032391
chr4	95494501	95539342	+	PDLIM5	44841	NM_001256427
chr14	68059351	68060669	-	PIGH	1318	NM_004569
chr20	20582325	20610234	-	RALGAPA2	27909	NM_020343
chr8	133734285	133764243	-	TMEM71	29958	NM_001145153
chr17	27613009	27614734	-	NUFIP2	1725	NM_020772
chr9	15177694	15187033	-	TTC39B	9339	NM_001168342
chr19	5713144	5714282	-	LONP1	1138	NM_004793
chr15	90431752	90432368	-	AP3S2	616	NR_037582
chr15	45951104	45974859	+	SQRDL	23755	NM_021199
chr2	128350368	128388938	+	MYO7B	38570	NM_001080527
chr6	142487364	142491558	+	VTA1	4194	NM_016485
chr3	133362043	133363207	-	TOPBP1	1164	NM_007027
chr3	49339816	49343321	-	USP4	3505	NM_199443
chr14	50907079	50910488	-	MAP4K5	3409	NM_198794
chr3	178921331	178922376	+	PIK3CA	1045	NM_006218
chr17	45750855	45750927	+	KPNB1	72	NM_002265
chrX	2746862	2793955	+	GYG2	47093	NM_001184703
chr1	118035768	118045592	+	MAN1A2	9824	NM_006699
chr2	202430451	202436743	-	ALS2CR11	6292	NM_152525
chr2	152279463	152292094	+	RIF1	12631	NM_001177664
chr12	14576842	14578407	+	ATF7IP	1565	NM_018179
chr8	101245638	101252999	+	SPAG1	7361	NM_003114
chr2	230672423	230675761	-	TRIP12	3338	NM_004238
chr16	15876241	15880589	-	MYH11	4348	NM_001040113
chr11	992502	1000598	+	AP2A2	8096	NM_001242837
chr11	117209281	117251421	+	CEP164	42140	NM_001271933
chr6	170667313	170704667	+	FAM120B	37354	NM_032448
chr5	93386435	93410474	-	FAM172A	24039	NM_001163418
chr4	39297233	39304494	-	RFC1	7261	NM_002913
chr1	38341277	38351497	-	INPP5B	10220	NM_005540
chr3	123649948	123667979	-	CCDC14	18031	NM_022757
chr6	136709530	136710655	-	MAP7	1125	NM_001198614
chr11	8111156	8111778	+	TUB	622	NM_003320
chr18	60497267	60497464	+	PHLPP1	197	NM_194449
chr7	138209985	138213975	+	TRIM24	3990	NM_015905
chr1	99156630	99167459	+	SNX7	10829	NM_152238
chr5	77385216	77396849	-	AP3B1	11633	NM_001271769
chr7	105121498	105146720	-	PUS7	25222	NM_019042
chr4	68355684	68374823	-	CENPC1	19139	NM_001812
chr15	63353067	63353138	+	TPM1	71	NM_001018007
chr10	124374792	124377856	+	DMBT1	3064	NM_004406
chr18	18586311	18608896	-	ROCK1	22585	NM_005406
chr10	124345575	124357528	+	DMBT1	11953	NM_007329
chr8	31000141	31007971	+	WRN	7830	NM_000553
chr4	152065061	152069338	-	SH3D19	4277	NM_001128924
chr10	32740519	32762951	+	CCDC7	22432	NM_145023
chr10	96253121	96256929	+	TBC1D12	3808	NM_015188
chr10	98307651	98321895	-	TM9SF3	14244	NM_020123
chr6	117853422	117866760	+	DCBLD1	13338	NM_173674
chr6	82923943	82941559	-	IBTK	17616	NM_015525
chr17	60069900	60088594	-	MED13	18694	NM_005121
chr1	232596632	232607274	-	SIPA1L2	10642	NM_020808
chr5	96090361	96090445	+	CAST	84	NM_001190442
chr8	71126137	71128999	-	NCOA2	2862	NM_006540
chrX	10058810	10112518	+	WWC3	53708	NM_015691
chr1	25553932	25554726	-	SYF2	794	NM_015484
chr2	74386217	74399879	-	MOB1A	13662	NM_018221
chr19	39297100	39299588	-	LGALS4	2488	NM_006149
chr18	9182379	9216898	+	ANKRD12	34519	NM_015208
chr15	62283198	62284001	-	VPS13C	803	NM_001018088
chr14	50262508	50267414	-	NEMF	4906	NM_004713
chr10	112640990	112650428	+	PDCD4	9438	NM_014456
chr7	38259165	38259261	+	STARD3NL	96	NM_032016
chr4	140046317	140060630	-	ELF2	14313	NM_201999
chr18	60223435	60232329	+	ZCCHC2	8894	NM_017742
chrX	79999530	80001228	-	BRWD3	1698	NM_153252
chr7	92140257	92147569	-	PEX1	7312	NM_000466
chr3	37315026	37343823	+	GOLGA4	28797	NM_001172713
chr9	5968018	5988545	-	KIAA2026	20527	NM_001017969
chr20	33059248	33069011	+	ITCH	9763	NM_031483
chr12	6619387	6619717	+	SCARNA10	330	NR_004387
chr4	57244313	57248763	-	AASDH	4450	NM_181806
chr19	6697354	6697805	-	C3	451	NM_000064
chr9	19288593	19316837	+	DENND4C	28244	NM_017925
chr10	73490225	73492132	+	CDH23	1907	NM_022124
chr10	35437295	35437419	+	CREM	124	NM_181571
chr2	64083439	64114778	+	UGP2	31339	NM_001001521
chr9	101533177	101542619	-	ANKS6	9442	NM_173551
chr22	40513058	40521866	+	TNRC6B	8808	NM_001024843
chr7	26724354	26779583	-	SKAP2	55229	NM_003930
chrX	134679347	134686071	+	DDX26B	6724	NM_182540
chr1	211444573	211451583	+	RCOR3	7010	NM_001136224
chr2	240078347	240098259	-	HDAC4	19912	NM_006037
chr1	120469121	120484377	-	NOTCH2	15256	NM_024408
chrX	149867667	149919315	+	MTMR1	51648	NM_003828
chr5	75993811	75997038	+	IQGAP2	3227	NM_006633
chr3	128615278	128616553	+	ACAD9	1275	NR_033426
chr9	107620802	107624081	-	ABCA1	3279	NM_005502
chr4	39874605	39891984	-	PDS5A	17379	NM_001100399
chr1	109544845	109547337	-	WDR47	2492	NM_014969
chr12	102154904	102160072	-	GNPTAB	5168	NM_024312
chr19	40380118	40392910	-	FCGBP	12792	NM_003890
chr3	167754623	167762669	-	GOLIM4	8046	NM_014498
chr21	42861433	42866505	-	TMPRSS2	5072	NM_001135099
chr9	304580	317128	+	DOCK8	12548	NM_001190458
chrX	83411082	83419395	-	RPS6KA6	8313	NM_014496
chr13	107209395	107212005	-	ARGLU1	2610	NM_018011
chr8	68211443	68213615	-	ARFGEF1	2172	NM_006421
chr15	31266516	31269158	-	MTMR10	2642	NM_017762
chr10	72630804	72630903	+	SGPL1	99	NM_003901
chr3	52237878	52238028	+	ALAS1	150	NM_199166
chr1	63052177	63128801	-	DOCK7	76624	NM_033407
chr11	82560090	82571159	-	PRCP	11069	NM_005040
chr2	32417404	32434630	+	SLC30A6	17226	NM_017964
chrX	135289950	135290120	+	FHL1	170	NR_027621
chr5	95084036	95099324	+	RHOBTB3	15288	NM_014899
chr7	27934838	28031600	-	JAZF1	96762	NM_175061
chr1	52489162	52494302	-	TXNDC12	5140	NM_015913
chr15	63354413	63354476	+	TPM1	63	NM_001018007
chr1	22047528	22056325	-	USP48	8797	NM_032236
chr11	103090643	103093815	+	DYNC2H1	3172	NM_001080463
chr2	32703702	32725176	+	BIRC6	21474	NM_016252
chr15	85643245	85656678	+	PDE8A	13433	NM_001243137
chr12	56563312	56563992	-	SMARCC2	680	NM_139067
chrX	24828014	24906239	+	POLA1	78225	NM_016937
chr2	61725807	61727029	-	XPO1	1222	NM_003400
chr6	7404650	7404788	+	RIOK1	138	NM_153005
chr14	73181130	73198642	-	DPF3	17512	NM_012074
chrX	54011346	54014377	-	PHF8	3031	NM_001184898
chr12	50829270	50847455	+	LARP4	18185	NM_199188
chr14	100728640	100728803	+	YY1	163	NM_003403
chr2	204319152	204341879	-	RAPH1	22727	NM_203365
chr9	77431584	77436753	-	TRPM6	5169	NM_001177310
chr3	196831773	196876667	-	DLG1	44894	NM_001204386
chr15	41361767	41364256	-	INO80	2489	NM_017553
chr6	109900752	109907275	-	AKD1	6523	NM_001145128
chr6	7181356	7187756	+	RREB1	6400	NM_001003699
chr3	183361267	183382827	+	KLHL24	21560	NM_017644
chrX	23802410	23802520	+	SAT1	110	NR_027783
chr5	34803816	34803881	+	RAI14	65	NM_001145523
chr18	21095819	21096387	+	C18orf8	568	NR_075076
chr1	201821231	201828122	+	IPO9	6891	NM_018085
chr1	52289335	52293541	-	NRD1	4206	NM_002525
chr10	124348459	124390797	+	DMBT1	42338	NM_007329
chr15	42851536	42856055	+	HAUS2	4519	NM_001130447
chr6	44929489	45333038	-	SUPT3H	403549	NM_001261823
chr12	123270265	123276668	+	CCDC62	6403	NR_027918
chr2	179412133	179462785	-	TTN	50652	NM_133432
chr3	140997183	141006295	+	ACPL2	9112	NM_152282
chr14	102471098	102471287	+	DYNC1H1	189	NM_001376
chr22	46739158	46742441	+	TRMU	3283	NM_018006
chr12	26834806	26869175	-	ITPR2	34369	NM_002223
chr17	60087910	60112969	-	MED13	25059	NM_005121
chr4	156617907	156625145	+	GUCY1A3	7238	NM_001130683
chr1	235952000	235964397	-	LYST	12397	NM_000081
chr21	42860320	42861520	-	TMPRSS2	1200	NM_001135099
chr4	3188323	3201666	+	HTT	13343	NM_002111
chr6	7187666	7211942	+	RREB1	24276	NM_001003699
chr1	184853766	184859356	-	FAM129A	5590	NM_052966
chr11	82917099	82938914	+	ANKRD42	21815	NM_182603
chr6	6248544	6248652	-	F13A1	108	NM_000129
chr15	91795048	91811835	+	SV2B	16787	NM_001167580
chr4	86893188	86898844	+	ARHGAP24	5656	NM_001025616
chr19	59058963	59059080	+	TRIM28	117	NM_005762
chr7	26236020	26236101	-	HNRNPA2B1	81	NM_002137
chr10	103750307	103755112	-	C10orf76	4805	NM_024541
chr15	65316009	65319378	-	MTFMT	3369	NM_139242
chr11	103173821	103306760	+	DYNC2H1	132939	NM_001080463
chr2	218762520	218765235	-	TNS1	2715	NM_022648
chr6	90387288	90399862	-	MDN1	12574	NM_014611
chr7	77394811	77402631	+	RSBN1L	7820	NM_198467
chr7	48007402	48016434	-	HUS1	9032	NR_037917
chr17	46925425	46928990	+	CALCOCO2	3565	NM_001261390
chr12	89853414	89866052	-	POC1B	12638	NR_037660
chr3	37340778	37340862	+	GOLGA4	84	NM_002078
chr7	127347610	127347701	+	SND1	91	NM_014390
chr1	35870623	35871069	+	ZMYM4	446	NM_005095
chr13	99896085	99970323	+	UBAC2	74238	NR_026644
chr6	74201956	74207619	+	MTO1	5663	NM_001123226
chr10	103789394	103799882	-	C10orf76	10488	NM_024541
chr12	51064968	51074546	+	DIP2B	9578	NM_173602
chr6	2836089	2836484	-	SERPINB1	395	NR_073112
chr5	113740134	113740553	+	KCNN2	419	NM_021614
chr14	50616725	50619891	-	SOS2	3166	NM_006939
chr13	96263698	96264431	-	DZIP1	733	NM_198968
chr10	122640337	122649521	+	WDR11	9184	NM_018117
chr13	20600751	20626451	+	ZMYM2	25700	NM_003453
chr15	66007815	66053776	-	DENND4A	45961	NM_005848
chr7	100189289	100190640	+	FBXO24	1351	NM_012172
chr7	24659670	24708279	+	MPP6	48609	NM_016447
chr10	5768847	5773166	+	FAM208B	4319	NM_017782
chr16	3841981	3843627	-	CREBBP	1646	NM_004380
chr11	2790073	2799267	+	KCNQ1	9194	NR_040711
chr6	101086476	101092005	-	ASCC3	5529	NM_006828
chr15	63351761	63351879	+	TPM1	118	NM_001018007
chr12	94562928	94580249	+	PLXNC1	17321	NM_005761
chr1	84376847	84412965	-	TTLL7	36118	NM_024686
chr7	126882748	126883569	-	GRM8	821	NR_028041
chr14	50069087	50074839	+	LRR1	5752	NR_037793
chr21	27484295	27484463	-	APP	168	NM_000484
chr4	128904093	128941324	+	C4orf29	37231	NM_001039717
chr2	26505712	26505919	+	HADHB	207	NM_000183
chr17	45438743	45456619	+	EFCAB13	17876	NM_152347
chr5	78940945	78977884	+	PAPD4	36939	NM_173797
chr3	71037144	71102924	-	FOXP1	65780	NM_032682
chr17	7462940	7463019	+	TNFSF12-TNFSF13	79	NM_172089
chr10	34759012	34806087	-	PARD3	47075	NM_001184786
chr2	240078347	240078469	-	HDAC4	122	NM_006037
chrX	64950968	64951052	+	MSN	84	NM_002444
chr3	185332351	185341870	+	SENP2	9519	NM_021627
chr4	170428187	170459062	-	NEK1	30875	NM_001199397
chr7	81964450	81978965	-	CACNA2D1	14515	NM_000722
chr2	71582848	71597135	+	ZNF638	14287	NM_001252612
chr2	73474889	73475054	+	CCT7	165	NM_001166285
chr22	40760279	40761060	+	ADSL	781	NM_001123378
chr17	64171161	64179425	-	CEP112	8264	NM_001199165
chr6	24476408	24486358	-	GPLD1	9950	NM_001503
chr7	35006505	35013217	-	DPY19L1	6712	NM_015283
chr4	54342919	54374394	-	LNX1	31475	NM_001126328
chr1	109714487	109716459	+	KIAA1324	1972	NM_020775
chr11	14479048	14480233	-	COPB1	1185	NM_001144062
chr19	3743936	3746874	+	TJP3	2938	NM_001267560
chr3	145838898	145842016	-	PLOD2	3118	NM_000935
chr1	237532833	237632487	+	RYR2	99654	NM_001035
chr2	179516822	179527782	-	TTN	10960	NM_133378
chr2	204058517	204064170	+	NBEAL1	5653	NM_001114132
chr3	47108559	47139571	-	SETD2	31012	NM_014159
chr1	237753092	237755153	+	RYR2	2061	NM_001035
chr1	10351139	10357304	+	KIF1B	6165	NM_183416
chr12	133372437	133385135	-	GOLGA3	12698	NM_001172557
chr20	33356266	33364251	-	NCOA6	7985	NM_001242539
chrX	32456357	32591963	-	DMD	135606	NM_004007
chr20	34430494	34487570	+	PHF20	57076	NM_016436
chr17	1437392	1456443	-	PITPNA	19051	NM_006224
chr1	174241551	174363283	+	RABGAP1L	121732	NM_014857
chr2	99721821	99734222	-	TSGA10	12401	NM_182911
chr15	44898222	44912601	-	SPG11	14379	NM_001160227
chr4	123848788	123900541	+	SPATA5	51753	NM_145207
chr2	204137392	204143411	+	CYP20A1	6019	NM_177538
chr16	68023225	68024034	-	DPEP2	809	NM_022355
chr13	99481560	99498245	-	DOCK9	16685	NM_015296
chr2	37264997	37268435	-	HEATR5B	3438	NM_019024
chr6	56846508	56857353	+	BEND6	10845	NM_152731
chr9	136273891	136278041	-	REXO4	4150	NM_020385
chr10	124360506	124369754	+	DMBT1	9248	NM_004406
chr16	69170598	69173817	+	CIRH1A	3219	NM_032830
chr11	837249	837354	+	CD151	105	NM_139030
chr6	76344422	76412788	+	SENP6	68366	NM_015571
chr2	136505836	136530117	+	UBXN4	24281	NM_014607
chr12	12639961	12674397	-	DUSP16	34436	NM_030640
chr3	3182193	3186394	+	TRNT1	4201	NM_182916
chr18	76886266	76974038	+	ATP9B	87772	NM_198531
chr21	47538527	47540491	+	COL6A2	1964	NM_001849
chr10	70123346	70123870	-	RUFY2	524	NM_017987
chr2	206165253	206166425	+	PARD3B	1172	NM_205863
chr4	108984778	109000770	-	LEF1	15992	NM_016269
chr2	190670377	190682906	+	PMS1	12529	NM_000534
chr13	21875557	21875757	+	MIPEPP3	200	NR_046461
chr19	8613120	8613201	-	MYO1F	81	NM_012335
chr4	52729602	52783003	+	DCUN1D4	53401	NM_015115
chr10	123298105	123324093	-	FGFR2	25988	NM_001144913
chr7	50771517	50772998	-	GRB10	1481	NM_001001550
chr22	28269725	28307097	-	PITPNB	37372	NM_012399
chr22	31858917	31859953	-	EIF4ENIF1	1036	NM_019843
chr9	35231116	35243361	+	UNC13B	12245	NM_006377
chr15	59464095	59466439	-	MYO1E	2344	NM_004998
chr10	124358289	124372716	+	DMBT1	14427	NM_004406
chr1	8716031	8716500	-	RERE	469	NM_012102
chr15	43627893	43641243	+	ADAL	13350	NM_001012969
chr3	69351493	69362668	-	FRMD4B	11175	NM_015123
chr11	70176278	70181800	+	PPFIA1	5522	NM_003626
chr14	89622515	89629313	-	FOXN3	6798	NM_001085471
chr12	56871443	56872046	-	GLS2	603	NM_013267
chr15	49429346	49431850	-	COPS2	2504	NM_004236
chr7	91726002	91730370	+	AKAP9	4368	NM_005751
chr2	73716760	73747143	+	ALMS1	30383	NM_015120
chr2	61300592	61351413	+	KIAA1841	50821	NM_001129993
chr1	201826223	201828122	+	IPO9	1899	NM_018085
chr17	975853	986867	-	ABR	11014	NM_021962
chr6	76527217	76542664	+	MYO6	15447	NM_004999
chr19	54042469	54057947	+	ZNF331	15478	NM_001253798
chrX	53589071	53641706	-	HUWE1	52635	NM_031407
chr1	151157981	151158426	-	VPS72	445	NM_001271087
chr3	196214269	196215554	-	RNF168	1285	NM_152617
chr3	185165576	185169183	+	MAP3K13	3607	NM_001242317
chr10	124344786	124355142	+	DMBT1	10356	NM_007329
chr22	40513058	40552186	+	TNRC6B	39128	NM_001024843
chr5	179018625	179020646	+	RUFY1	2021	NM_001040451
chr6	56997839	57013491	+	ZNF451	15652	NM_001031623
chr1	36297027	36299775	+	AGO4	2748	NM_017629
chr3	96706173	96706837	+	EPHA6	664	NM_001080448
chr22	23959761	23962802	-	C22orf43	3041	NM_016449
chr3	170009641	170011296	+	PRKCI	1655	NM_002740
chr3	121354581	121356103	-	HCLS1	1522	NM_005335
chr12	104514177	104517201	-	NFYB	3024	NM_006166
chr1	100949847	100964818	+	CDC14A	14971	NM_033312
chr2	223464646	223507724	-	FARSB	43078	NM_005687
chr11	102991417	103019346	+	DYNC2H1	27929	NM_001080463
chr1	78167053	78178966	-	USP33	11913	NM_015017
chr17	2568665	2579900	+	PAFAH1B1	11235	NM_000430
chr3	196118683	196134264	-	UBXN7	15581	NM_015562
chr1	51860052	51912777	-	EPS15	52725	NM_001981
chrX	11187624	11207104	-	ARHGAP6	19480	NM_013423
chr12	121666335	121666902	+	P2RX4	567	NM_001261397
chr12	32734893	32778713	+	FGD4	43820	NM_139241
chr10	12277046	12280484	+	CDC123	3438	NM_006023
chr2	24493539	24494810	-	ITSN2	1271	NM_147152
chr15	63419057	63421849	+	LACTB	2792	NM_032857
chr10	28408579	28438988	-	MPP7	30409	NM_173496
chr22	31493254	31495882	+	SMTN	2628	NM_134270
chr2	64794695	64800202	+	AFTPH	5507	NM_001002243
chr11	72695132	72726930	-	FCHSD2	31798	NM_014824
chr10	15628582	15639298	-	ITGA8	10716	NM_003638
chr12	100606033	100606306	+	ACTR6	273	NR_048568
chr11	82917099	82960013	+	ANKRD42	42914	NM_182603
chr11	111728324	111739459	-	ALG9	11135	NM_024740
chr4	15818133	15826639	+	CD38	8506	NM_001775
chr9	2804154	2812362	-	KIAA0020	8208	NM_014878
chr14	74325518	74327360	+	PTGR2	1842	NM_001146155
chr22	50191452	50198008	-	BRD1	6556	NM_014577
chr10	116975454	117093929	+	ATRNL1	118475	NM_207303
chr19	39819639	39823766	-	GMFG	4127	NM_004877
chr10	18816516	18825125	+	CACNB2	8609	NM_201571
chr17	74763467	74771253	+	MFSD11	7786	NM_001242535
chr8	41832221	41836295	-	KAT6A	4074	NM_001099413
chr1	24077334	24079008	+	TCEB3	1674	NM_003198
chr3	66449393	66463438	-	LRIG1	14045	NM_015541
chr9	126319848	126641300	-	DENND1A	321452	NM_020946
chr12	95531297	95535315	-	FGD6	4018	NM_018351
chr11	47201736	47201892	-	PACSIN3	156	NM_001184975
chr2	168869143	168873605	-	STK39	4462	NM_013233
chr12	122973932	122977336	-	ZCCHC8	3404	NM_017612
chr11	111706887	111715446	-	ALG9	8559	NM_024740
chr2	179460233	179542014	-	TTN	81781	NM_133432
chr12	109604665	109605839	+	ACACB	1174	NM_001093
chr9	5954015	5988545	-	KIAA2026	34530	NM_001017969
chr2	120844746	120849237	+	EPB41L5	4491	NM_001184939
chr3	179447976	179448497	+	USP13	521	NM_003940
chr7	154738069	154739800	+	LOC100132707	1731	NR_024477
chr8	17123415	17143936	+	VPS37A	20521	NM_152415
chr2	53955848	53992722	-	ASB3	36874	NM_145863
chr2	204058517	204075829	+	NBEAL1	17312	NM_001114132
chr6	42629921	42633983	+	UBR2	4062	NM_015255
chr1	65307133	65352024	-	JAK1	44891	NM_002227
chr3	24231564	24231825	-	THRB	261	NM_001128177
chr20	32224445	32228337	+	CBFA2T2	3892	NM_001039709
chr18	55912658	55919286	+	NEDD4L	6628	NM_001144970
chr15	90991804	90999547	+	IQGAP1	7743	NM_003870
chr4	152069073	152070713	-	SH3D19	1640	NM_001128924
chr5	176764136	176764251	-	LMAN2	115	NM_006816
chr2	56108746	56108869	-	EFEMP1	123	NM_001039349
chr14	32621628	32621734	+	ARHGAP5	106	NM_001173
chr1	46650265	46650555	+	TSPAN1	290	NM_005727
chr14	39623414	39628754	-	TRAPPC6B	5340	NM_001079537
chr3	196863412	196876667	-	DLG1	13255	NM_001204386
chr10	124345575	124372716	+	DMBT1	27141	NM_007329
chr1	85121514	85136991	-	SSX2IP	15477	NM_001166417
chr2	24033185	24056948	-	ATAD2B	23763	NM_001242338
chr2	86352577	86352638	+	PTCD3	61	NM_017952
chr6	17825998	17834302	-	KIF13A	8304	NM_001105566
chr15	68378643	68457142	+	PIAS1	78499	NM_016166
chr1	154207066	154207767	+	UBAP2L	701	NM_014847
chr2	38790327	38809310	-	HNRPLL	18983	NM_138394
chr5	89939619	89988603	+	GPR98	48984	NR_003149
chr9	104187734	104187909	-	ALDOB	175	NM_000035
chr2	89082250	89084443	+	ANKRD36BP2	2193	NR_015424
chr12	109689850	109692139	+	ACACB	2289	NM_001093
chrX	31747747	31986631	-	DMD	238884	NM_004007
chr13	49906082	49918374	-	CAB39L	12292	NM_001079670
chr14	50262508	50298079	-	NEMF	35571	NM_004713
chr10	124366674	124377856	+	DMBT1	11182	NM_007329
chr8	142170730	142173528	+	DENND3	2798	NM_014957
chr16	24886947	24888684	+	SLC5A11	1737	NM_001258413
chr9	131715051	131718713	+	NUP188	3662	NM_015354
chr10	79761954	79767624	-	POLR3A	5670	NM_007055
chrX	46472723	46510839	-	SLC9A7	38116	NM_032591
chr17	43159011	43164020	+	NMT1	5009	NM_021079
chr19	5598803	5604947	-	SAFB2	6144	NM_014649
chr17	65528917	65548461	+	PITPNC1	19544	NM_012417
chr12	56096655	56096962	-	ITGA7	307	NM_001144996
chr1	114377531	114397671	-	PTPN22	20140	NM_015967
chr11	120278446	120291560	+	ARHGEF12	13114	NM_015313
chr19	10782033	10782211	+	ILF3	178	NM_004516
chr20	47307484	47309328	-	PREX1	1844	NM_020820
chr3	58080562	58080681	+	FLNB	119	NM_001164318
chr21	33039570	33039688	+	SOD1	118	NM_000454
chr1	53493640	53504718	+	SCP2	11078	NM_001193617
chr1	236972003	236979843	+	MTR	7840	NM_000254
chr6	84894904	84913814	-	KIAA1009	18910	NM_014895
chr8	62531536	62559437	-	ASPH	27901	NM_001164750
chr5	167986036	167993271	-	PANK3	7235	NM_024594
chr10	124353084	124361636	+	DMBT1	8552	NM_007329
chr1	78381739	78383958	+	NEXN	2219	NM_001172309
chr6	25466100	25495443	+	LRRC16A	29343	NM_017640
chr2	148936268	148990964	+	MBD5	54696	NM_018328
chr3	148857790	148863333	+	HPS3	5543	NM_032383
chr2	72692288	72707879	-	EXOC6B	15591	NM_015189
chr3	47125209	47139571	-	SETD2	14362	NM_014159
chr7	74193427	74195181	+	NCF1	1754	NM_000265
chr1	35857812	35865177	+	ZMYM4	7365	NM_005095
chr7	65551571	65557650	+	ASL	6079	NM_001024943
chr2	173426947	173429801	+	PDK1	2854	NM_002610
chr17	2297336	2298748	-	MNT	1412	NM_020310
chr1	23356961	23370979	+	KDM1A	14018	NM_015013
chr2	42483640	42490446	+	EML4	6806	NM_019063
chr18	56246045	56247780	-	ALPK2	1735	NM_052947
chr6	129618829	129663612	+	LAMA2	44783	NM_000426
chr6	54013853	54067031	+	MLIP	53178	NM_138569
chr14	23883215	23883311	-	MYH7	96	NM_000257
chr4	65155427	65180481	-	TECRL	25054	NM_001010874
chr6	54025164	54067031	+	MLIP	41867	NM_138569
chr6	54013853	54095715	+	MLIP	81862	NM_138569
chr11	47368975	47370092	-	MYBPC3	1117	NM_000256
chr1	237550580	237632487	+	RYR2	81907	NM_001035
chr4	95529209	95561601	+	PDLIM5	32392	NM_001256426
chr16	7629778	7657340	+	RBFOX1	27562	NM_001142334
chr6	54013853	54054712	+	MLIP	40859	NM_138569
chr8	2037830	2077220	+	MYOM2	39390	NM_003970
chr1	74929124	74957950	+	FPGT-TNNI3K	28826	NM_001112808
chr1	237532833	237620035	+	RYR2	87202	NM_001035
chr1	74905173	74957950	+	FPGT-TNNI3K	52777	NM_001112808
chr15	86225388	86253876	+	AKAP13	28488	NM_006738
chr6	129618829	129670529	+	LAMA2	51700	NM_000426
chr2	179602808	179669382	-	TTN	66574	NM_133432
chr6	54066902	54122159	+	MLIP	55257	NM_138569
chr1	237538016	237632487	+	RYR2	94471	NM_001035
chr6	129687363	129725104	+	LAMA2	37741	NM_000426
chr6	163876310	163956157	+	QKI	79847	NM_206854
chr20	62152636	62152716	+	PPDPF	80	NM_024299
chr5	79024737	79035226	+	CMYA5	10489	NM_153610
chr4	95529209	95539342	+	PDLIM5	10133	NM_001256426
chr2	179527692	179527782	-	TTN	90	NM_133378
chr1	237538016	237540735	+	RYR2	2719	NM_001035
chr11	47368972	47370092	-	MYBPC3	1120	NM_000256
chr1	237550580	237693810	+	RYR2	143230	NM_001035
chr2	228881121	228884872	-	SPHKAP	3751	NM_030623
chr4	114376881	114421667	-	CAMK2D	44786	NM_001221
chr1	60366636	60381772	-	CYP2J2	15136	NM_000775
chr10	69726439	69773943	-	HERC4	47504	NM_015601
chr1	237532833	237586548	+	RYR2	53715	NM_001035
chr2	179664551	179664637	-	TTN	86	NM_133432
chr1	237550580	237608822	+	RYR2	58242	NM_001035
chr2	179542851	179543557	-	TTN	706	NM_133378
chr10	116225456	116233715	-	ABLIM1	8259	NM_002313
chr1	214169811	214185058	+	PROX1	15247	NM_002763
chr2	179519171	179527782	-	TTN	8611	NM_001267550
chr2	179538359	179547630	-	TTN	9271	NM_133378
chr1	74954872	74957950	+	FPGT-TNNI3K	3078	NM_001112808
chr6	54013853	54122159	+	MLIP	108306	NM_138569
chr2	179542851	179542935	-	TTN	84	NM_133378
chr6	129371062	129475828	+	LAMA2	104766	NM_000426
chr10	17401512	17432619	-	ST8SIA6	31107	NM_001004470
chr19	49993873	49993956	+	SNORD33	83	NR_000020
chr12	2613601	2622150	+	CACNA1C	8549	NM_001167624
chr14	23882967	23883102	-	MYH7	135	NM_000257
chr15	83447517	83451777	-	FSD2	4260	NM_001007122
chr5	172535626	172550205	+	CREBRF	14579	NM_153607
chr10	97096277	97144042	-	SORBS1	47765	NM_001034955
chr11	62397668	62397748	-	GANAB	80	NM_198335
chr10	115410196	115410304	-	NRAP	108	NM_006175
chr18	54444012	54483375	+	WDR7	39363	NM_015285
chr11	13424714	13466728	-	BTBD10	42014	NM_032320
chr6	54013853	54034370	+	MLIP	20517	NM_138569
chr4	91229394	91321280	+	CCSER1	91886	NM_001145065
chr12	111351989	111353594	-	MYL2	1605	NM_000432
chr2	179519171	179523521	-	TTN	4350	NM_001267550
chr11	89165951	89185059	-	NOX4	19108	NM_001143837
chr1	237617690	237632487	+	RYR2	14797	NM_001035
chr1	237550580	237620035	+	RYR2	69455	NM_001035
chr19	45818722	45818855	-	CKM	133	NM_001824
chr11	47365042	47373056	-	MYBPC3	8014	NM_000256
chr8	92982885	93004117	-	RUNX1T1	21232	NM_001198633
chr1	237538016	237620035	+	RYR2	82019	NM_001035
chr12	81593119	81627250	+	ACSS3	34131	NM_024560
chr2	179527692	179580501	-	TTN	52809	NM_133378
chr17	17769609	17810845	-	TOM1L2	41236	NM_001033551
chr6	129371062	129381041	+	LAMA2	9979	NM_000426
chr1	237550580	237586548	+	RYR2	35968	NM_001035
chr1	237532833	237675091	+	RYR2	142258	NM_001035
chr6	54034325	54095715	+	MLIP	61390	NM_138569
chr3	37574804	37584076	+	ITGA9	9272	NM_002207
chr2	202410265	202446940	-	ALS2CR11	36675	NM_152525
chr1	237433796	237494282	+	RYR2	60486	NM_001035
chr17	4910557	4910637	+	KIF1C	80	NM_006612
chr8	1846598	1872040	+	ARHGEF10	25442	NM_014629
chr14	103988154	103988287	-	CKB	133	NM_001823
chr6	129612758	129622017	+	LAMA2	9259	NM_000426
chr6	149900969	149901859	+	GINM1	890	NM_138785
chr3	47908735	47919013	-	MAP4	10278	NM_001134364
chr7	101559394	101758553	+	CUX1	199159	NM_001202545
chr12	112229864	112230586	+	ALDH2	722	NM_001204889
chr10	61815415	61848116	-	ANK3	32701	NM_001204403
chr17	39925220	39925459	-	JUP	239	NM_002230
chr1	237617690	237675091	+	RYR2	57401	NM_001035
chr10	86223688	86237420	+	CCSER2	13732	NM_018999
chr8	70539444	70553076	+	SULF1	13632	NM_001128204
chr22	50572435	50596635	+	MOV10L1	24200	NM_001164105
chr3	130422566	130454846	-	PIK3R4	32280	NM_014602
chr14	58734191	58737203	+	PSMA3	3012	NM_152132
chr6	76331247	76388643	+	SENP6	57396	NM_015571
chr1	236175220	236212289	-	NID1	37069	NM_002508
chr7	31862686	31920473	-	PDE1C	57787	NM_001191056
chr6	129691036	129762143	+	LAMA2	71107	NM_000426
chr2	1251098	1320147	+	SNTG2	69049	NM_018968
chr2	144966169	144994906	-	GTDC1	28737	NM_001164629
chr3	184566856	184742177	+	VPS8	175321	NM_001009921
chr10	115356844	115356943	-	NRAP	99	NM_006175
chr9	88211276	88261333	-	AGTPBP1	50057	NM_015239
chr1	237711730	237713991	+	RYR2	2261	NM_001035
chr6	129687363	129704378	+	LAMA2	17015	NM_000426
chr7	94855272	94925727	+	PPP1R9A	70455	NM_001166161
chr8	30361802	30361953	+	RBPMS	151	NM_001008712
chr8	19805690	19813594	+	LPL	7904	NM_000237
chr7	8043537	8110761	+	GLCCI1	67224	NM_138426
chr2	179554539	179587664	-	TTN	33125	NM_133378
chr4	159772472	159791621	+	FNIP2	19149	NM_020840
chr1	44360054	44360149	+	ST3GAL3	95	NM_174967
chr2	196883893	196892771	-	DNAH7	8878	NM_018897
chr13	42245081	42277547	-	VWA8	32466	NM_015058
chr14	91339975	91372643	-	RPS6KA5	32668	NM_004755
chr1	193107214	193121574	+	CDC73	14360	NM_024529
chr1	237532833	237693810	+	RYR2	160977	NM_001035
chr1	237550580	237713991	+	RYR2	163411	NM_001035
chr1	5964676	6012896	-	NPHP4	48220	NM_015102
chr17	60038227	60072726	-	MED13	34499	NM_005121
chr1	109883345	109888500	-	SORT1	5155	NM_001205228
chrX	62875373	62898452	-	ARHGEF9	23079	NM_001173479
chr16	4749052	4784378	-	ANKS3	35326	NR_040252
chr7	91924202	91957214	+	ANKIB1	33012	NM_019004
chr1	100621727	100626127	-	LRRC39	4400	NM_001256385
chr18	32259431	32374214	+	DTNA	114783	NM_001198938
chr3	197723045	197770591	+	LMLN	47546	NM_033029
chr5	38499614	38530768	-	LIFR	31154	NM_001127671
chr1	237580348	237675091	+	RYR2	94743	NM_001035
chr7	77003386	77026732	-	PION	23346	NM_017439
chr10	69714351	69726559	-	HERC4	12208	NM_015601
chr2	179714775	179737039	-	CCDC141	22264	NM_173648
chr3	124132316	124149622	+	KALRN	17306	NM_003947
chr12	49167251	49168301	-	ADCY6	1050	NM_020983
chr17	5238478	5250220	+	RABEP1	11742	NM_001083585
chr3	184566856	184618760	+	VPS8	51904	NM_001009921
chr8	2017396	2033522	+	MYOM2	16126	NM_003970
chr10	97110965	97135813	-	SORBS1	24848	NM_001034954
chr2	46574011	46588229	+	EPAS1	14218	NM_001430
chr3	142455220	142523472	+	TRPC1	68252	NM_003304
chr2	179546387	179552951	-	TTN	6564	NM_133378
chr8	121019043	121021372	+	DEPTOR	2329	NM_022783
chr12	50528328	50532400	-	CERS5	4072	NM_147190
chr9	2536358	2539552	-	FLJ35024	3194	NR_015375
chr9	129796709	129831635	+	RALGPS1	34926	NM_014636
chr11	16068059	16077447	-	SOX6	9388	NM_001145811
chr10	24784075	24834032	+	KIAA1217	49957	NM_001098501
chr3	184566856	184689540	+	VPS8	122684	NM_001009921
chr14	21679564	21702388	-	HNRNPC	22824	NM_001077443
chr7	11091238	11101712	+	PHF14	10474	NR_033436
chr1	237837395	237850804	+	RYR2	13409	NM_001035
chr1	78097534	78107340	-	ZZZ3	9806	NM_015534
chr6	138601135	138665800	+	KIAA1244	64665	NM_020340
chr1	24987209	24987887	+	SRRM1	678	NM_005839
chr12	109687788	109694041	+	ACACB	6253	NM_001093
chr10	61844359	61848116	-	ANK3	3757	NM_001204403
chr20	10630894	10631008	-	JAG1	114	NM_000214
chr2	179543473	179543557	-	TTN	84	NM_133378
chr2	128079621	128084393	-	MAP3K2	4772	NM_006609
chr14	31382729	31398517	-	STRN3	15788	NM_014574
chr5	70798425	70808255	+	BDP1	9830	NM_018429
chr1	147120047	147131890	-	ACP6	11843	NM_016361
chr3	195984658	196010409	-	PCYT1A	25751	NM_005017
chr18	3164275	3189085	-	MYOM1	24810	NM_003803
chr11	128910822	128994789	-	ARHGAP32	83967	NM_001142685
chr9	128099296	128118136	+	GAPVD1	18840	NM_015635
chr4	956222	956401	-	DGKQ	179	NM_001347
chr15	41961025	41991357	+	MGA	30332	NM_001080541
chr10	97096277	97127456	-	SORBS1	31179	NM_001034955
chr10	27047990	27059274	-	ABI1	11284	NM_001178119
chr6	52895862	52906206	-	ICK	10344	NM_014920
chr11	108004546	108004664	+	ACAT1	118	NM_000019
chr15	90982563	90999547	+	IQGAP1	16984	NM_003870
chr2	179542851	179594293	-	TTN	51442	NM_133378
chr18	3112295	3131494	-	MYOM1	19199	NM_003803
chr2	33748945	33784097	+	RASGRP3	35152	NM_001139488
chr19	46832463	46834530	+	HIF3A	2067	NM_152795
chr7	132192264	132193538	-	PLXNA4	1274	NM_001105543
chr10	92675538	92675637	-	ANKRD1	99	NM_014391
chr1	21231375	21268823	-	EIF4G3	37448	NM_001198801
chr1	237934106	237957297	+	RYR2	23191	NM_001035
chr1	53407467	53427301	+	SCP2	19834	NM_001193600
chr11	94310443	94341852	+	PIWIL4	31409	NM_152431
chr1	59131170	59150923	-	MYSM1	19753	NM_001085487
chrX	32632419	32717410	-	DMD	84991	NM_004007
chr12	121701608	121708748	-	CAMKK2	7140	NM_153500
chr22	26304288	26346416	+	MYO18B	42128	NM_032608
chr13	111134862	111135006	+	COL4A2	144	NM_001846
chr1	237586391	237620035	+	RYR2	33644	NM_001035
chr5	170610325	170632616	+	RANBP17	22291	NM_022897
chr6	129371062	129513998	+	LAMA2	142936	NM_000426
chr2	179809261	179826210	-	CCDC141	16949	NM_173648
chr2	179602808	179606648	-	TTN	3840	NM_133432
chr1	237756775	237778143	+	RYR2	21368	NM_001035
chr16	83065614	83065823	+	CDH13	209	NM_001220488
chr1	236966727	236979843	+	MTR	13116	NM_000254
chr3	184566856	184588593	+	VPS8	21737	NM_001009921
chr15	64004973	64027048	-	HERC1	22075	NM_003922
chr6	30638186	30639051	-	DHX16	865	NM_003587_6
chr16	84115351	84135712	-	MBTPS1	20361	NM_003791
chr12	131484927	131569208	+	GPR133	84281	NM_198827
chr2	98274405	98274779	-	ACTR1B	374	NM_005735
chr15	86225388	86251317	+	AKAP13	25929	NM_006738
chr1	237586391	237656387	+	RYR2	69996	NM_001035
chr5	32379220	32400308	-	ZFR	21088	NM_016107
chr17	79100226	79105005	-	AATK	4779	NM_004920
chr12	116444110	116445441	-	MED13L	1331	NM_015335
chr1	202396167	202418299	+	PPP1R12B	22132	NM_002481
chr6	160109157	160109274	-	SOD2	117	NM_000636
chr1	237550580	237675091	+	RYR2	124511	NM_001035
chr15	101922296	101938781	-	PCSK6	16485	NM_138321
chr6	76063254	76124694	-	FILIP1	61440	NM_015687
chr17	29576001	29592357	+	NF1	16356	NM_000267
chr1	169947225	170001125	-	KIFAP3	53900	NM_014970
chr13	75873465	75936743	-	TBC1D4	63278	NM_014832
chr18	34261398	34310767	+	FHOD3	49369	NM_025135
chr15	52876941	52885933	-	FAM214A	8992	NM_019600
chr18	8069683	8088849	+	PTPRM	19166	NM_002845
chr4	114421618	114452455	-	CAMK2D	30837	NM_172129
chr6	129371062	129419560	+	LAMA2	48498	NM_000426
chr2	179584280	179586861	-	TTN	2581	NM_133378
chr3	65376816	65439015	-	MAGI1	62199	NM_001033057
chr10	81049531	81052113	+	ZMIZ1	2582	NM_020338
chr12	2558141	2622150	+	CACNA1C	64009	NM_001129844
chr9	116267721	116299198	+	RGS3	31477	NM_001276261
chrX	32456357	32509635	-	DMD	53278	NM_004007
chr15	50878588	50884823	-	TRPM7	6235	NM_017672
chr22	26164081	26194064	+	MYO18B	29983	NM_032608
chr5	112889463	112896882	+	YTHDC2	7419	NM_022828
chr5	95072592	95103870	+	RHOBTB3	31278	NM_014899
chr2	234197321	234197587	+	SCARNA6	266	NR_003006
chr2	179527692	179528243	-	TTN	551	NM_133378
chr12	32734893	32764217	+	FGD4	29324	NM_139241
chr9	87317073	87325706	+	NTRK2	8633	NM_006180
chr3	196857397	196869639	-	DLG1	12242	NM_001204386
chr6	129799837	129802584	+	LAMA2	2747	NM_000426
chr4	54280781	54319300	+	FIP1L1	38519	NM_001134937
chr7	101559394	101671425	+	CUX1	112031	NM_001202545
chr3	171330068	171453427	-	PLD1	123359	NM_002662
chr14	33204863	33243099	+	AKAP6	38236	NM_004274
chr17	67098975	67130883	-	ABCA6	31908	NM_080284
chrX	117526594	117544922	+	WDR44	18328	NM_019045
chr22	46614159	46615911	+	PPARA	1752	NM_005036
chr3	69986972	70008571	+	MITF	21599	NM_198178
chr17	40478133	40478217	-	STAT3	84	NM_003150
chr1	229596357	229599423	-	NUP133	3066	NM_018230
chr10	70404454	70406762	+	TET1	2308	NM_030625
chr14	33290607	33294021	+	AKAP6	3414	NM_004274
chr3	24270428	24378862	-	THRB	108434	NM_001128177
chr2	98430433	98435184	-	TMEM131	4751	NM_015348
chr9	124076211	124076301	+	GSN	90	NM_001258030
chr2	167304121	167328955	-	SCN7A	24834	NM_002976
chr10	115370217	115370322	-	NRAP	105	NM_006175
chr6	107824860	107854814	+	SOBP	29954	NM_018013
chr20	47305194	47307634	-	PREX1	2440	NM_020820
chr13	48827943	48828072	+	ITM2B	129	NM_021999
chr9	19288593	19300329	+	DENND4C	11736	NM_017925
chr6	18427811	18439975	+	RNF144B	12164	NM_182757
chr12	104396912	104415269	-	GLT8D2	18357	NM_031302
chr12	109654422	109706030	+	ACACB	51608	NM_001093
chr9	35228011	35243361	+	UNC13B	15350	NM_006377
chr5	111570330	111576507	-	EPB41L4A	6177	NM_022140
chr22	37708060	37711389	+	CYTH4	3329	NM_013385
chr10	98303832	98336586	-	TM9SF3	32754	NM_020123
chr7	127338928	127361454	+	SND1	22526	NM_014390
chr14	31637503	31638674	-	HECTD1	1171	NM_015382
chr2	238643910	238666191	+	LRRFIP1	22281	NM_001137550
chr3	47103652	47139571	-	SETD2	35919	NM_014159
chr1	95364926	95365073	-	CNN3	147	NM_001839
chr21	47542788	47544627	+	COL6A2	1839	NM_001849
chr5	142258938	142292858	+	ARHGAP26	33920	NM_015071
chr5	43613009	43628489	+	NNT	15480	NM_012343
chr2	179424037	179476681	-	TTN	52644	NM_133432
chr11	47289463	47289577	+	NR1H3	114	NM_005693
chr1	201331040	201331150	-	TNNT2	110	NM_001276346
chr18	54385194	54483375	+	WDR7	98181	NM_015285
chr4	106317405	106359193	-	PPA2	41788	NM_176867
chr2	179406008	179456231	-	TTN	50223	NM_133432
chr3	24359848	24378862	-	THRB	19014	NM_001128177
chr7	120446602	120455857	-	TSPAN12	9255	NM_012338
chr1	225674533	225755116	-	ENAH	80583	NM_018212
chr8	42927323	42932507	+	FNTA	5184	NM_002027
chr2	179571588	179621524	-	TTN	49936	NM_133378
chr14	21865451	21865560	-	SNORD8	109	NR_002916
chr4	47886362	47892720	-	NFXL1	6358	NM_152995
chr6	129687363	129766966	+	LAMA2	79603	NM_000426
chr2	242283166	242287606	+	2016-09-02	4440	NM_001008491
chr5	137278563	137284873	-	FAM13B	6310	NM_001101801
chr6	111493897	111498868	+	SLC16A10	4971	NM_018593
chr1	153784206	153785928	-	GATAD2B	1722	NM_020699
chr4	122607442	122607527	-	ANXA5	85	NM_001154
chr9	19288593	19328160	+	DENND4C	39567	NM_017925
chr15	35665721	35703097	-	ATPBD4	37376	NM_080650
chr2	179519171	179519261	-	TTN	90	NM_001267550
chr7	94047810	94047864	+	COL1A2	54	NM_000089
chr1	237532833	237713991	+	RYR2	181158	NM_001035
chr1	60366636	60377983	-	CYP2J2	11347	NM_000775
chr7	32695598	32718742	-	DPY19L1P1	23144	NR_036680
chr1	216824314	216880828	-	ESRRG	56514	NM_001243513
chr19	48259012	48259079	+	GLTSCR2	67	NM_015710
chr6	159128261	159146669	+	SYTL3	18408	NM_001242384
chr15	101906400	101929769	-	PCSK6	23369	NM_138321
chr12	109629417	109654725	+	ACACB	25308	NM_001093
chr1	43130533	43133111	+	PPIH	2578	NM_006347
chr7	72178578	72209578	-	TYW1B	31000	NM_001145441
chr11	119155678	119156276	+	CBL	598	NM_005188
chr17	67151159	67152066	-	ABCA10	907	NM_080282
chr12	26748397	26777289	-	ITPR2	28892	NM_002223
chr15	63354413	63354844	+	TPM1	431	NM_001018007
chr15	86205618	86253876	+	AKAP13	48258	NM_006738
chr2	167304121	167334220	-	SCN7A	30099	NM_002976
chr4	144336629	144361535	+	GAB1	24906	NM_207123
chr8	144915754	144921272	-	NRBP2	5518	NM_178564
chr2	105912812	105915162	-	TGFBRAP1	2350	NM_004257
chr3	37670677	37695281	+	ITGA9	24604	NM_002207
chr4	107114765	107173164	-	TBCK	58399	NM_001163436
chr10	46135263	46159290	-	ZFAND4	24027	NM_174890
chr18	56016768	56040501	+	NEDD4L	23733	NM_001144970
chr7	81714084	81799925	-	CACNA2D1	85841	NM_000722
chr18	3112295	3126895	-	MYOM1	14600	NM_003803
chr9	128088694	128092497	+	GAPVD1	3803	NM_015635
chr10	123670420	123673408	-	ATE1	2988	NM_001001976
chr8	23291829	23297428	-	ENTPD4	5599	NM_001128930
chr8	42296967	42330172	-	SLC20A2	33205	NM_001257181
chr11	47505004	47506072	-	CELF1	1068	NM_198700
chr10	70140988	70145885	-	RUFY2	4897	NM_017987
chr15	35665721	35747021	-	ATPBD4	81300	NM_080650
chr14	105240248	105240317	-	AKT1	69	NM_005163
chr17	78298829	78302277	+	RNF213	3448	NM_001256071
chr5	1814452	1814575	+	NDUFS6	123	NM_004553
chr3	37292885	37340511	+	GOLGA4	47626	NM_002078
chrX	154736558	154743926	-	TMLHE	7368	NM_018196
chr5	13911494	13931353	-	DNAH5	19859	NM_001369
chr1	164761730	164790863	+	PBX1	29133	NM_001204961
chr2	55874481	55889161	-	PNPT1	14680	NM_033109
chr22	18368643	18389652	-	MICAL3	21009	NM_015241
chr10	94264550	94274799	-	IDE	10249	NM_004969
chr19	55605712	55605803	-	PPP1R12C	91	NM_017607
chr22	46829289	46835308	-	CELSR1	6019	NM_014246
chr12	110734403	110788897	+	ATP2A2	54494	NM_170665
chr10	88218745	88220253	-	WAPAL	1508	NM_015045
chr9	101798594	101798678	+	COL15A1	84	NM_001855
chr11	238997	244761	+	PSMD13	5764	NM_002817
chr7	40038959	40087476	+	CDK13	48517	NM_031267
chr8	17541836	17613470	-	MTUS1	71634	NM_001001931
chr6	54025164	54095715	+	MLIP	70551	NM_138569
chr17	1756394	1787238	+	RPA1	30844	NM_002945
chr4	42487512	42558057	-	ATP8A1	70545	NM_001105529
chr6	165792682	165806285	-	PDE10A	13603	NR_045597
chr15	42943213	42961535	+	STARD9	18322	NM_020759
chr20	45891031	45976670	-	ZMYND8	85639	NM_012408
chr14	91804348	91810001	-	CCDC88C	5653	NM_001080414
chr1	196694250	196697652	+	CFH	3402	NM_000186
chr14	23898983	23899122	-	MYH7	139	NM_000257
chr6	47563596	47574013	+	CD2AP	10417	NM_012120
chr1	200816767	200819362	+	CAMSAP2	2595	NM_203459
chr20	13509079	13550233	-	TASP1	41154	NM_017714
chr6	161491639	161536334	+	MAP3K4	44695	NM_006724
chr2	223464646	223499260	-	FARSB	34614	NM_005687
chr12	2675587	2721179	+	CACNA1C	45592	NM_001129844
chr5	150489313	150489407	-	ANXA6	94	NM_001193544
chr15	86189048	86189185	+	AKAP13	137	NM_006738
chr1	48860938	48878823	-	SPATA6	17885	NM_019073
chr4	170398274	170430003	-	NEK1	31729	NM_001199397
chr16	27549104	27556844	-	GTF3C1	7740	NM_001520
chr17	73204621	73208157	+	NUP85	3536	NM_024844
chr9	32433725	32436395	+	ACO1	2670	NM_002197
chr5	41762212	41807540	-	OXCT1	45328	NM_000436
chr2	203395516	203417611	+	BMPR2	22095	NM_001204
chr3	50000008	50012825	+	RBM6	12817	NM_005777
chr15	86207793	86236682	+	AKAP13	28889	NM_006738
chr9	14146687	14307519	-	NFIB	160832	NM_001190738
chr2	179522224	179572540	-	TTN	50316	NM_001267550
chr19	3061157	3061255	-	AES	98	NM_001130
chr7	84666204	84697600	-	SEMA3D	31396	NM_152754
chr10	115377213	115377312	-	NRAP	99	NM_006175
chr11	9450312	9450501	+	SNORA23	189	NR_002962
chr1	200816767	200822623	+	CAMSAP2	5856	NM_203459
chr10	61844359	61845011	-	ANK3	652	NM_001204403
chr2	179542851	179586861	-	TTN	44010	NM_133378
chr9	127566372	127566621	+	OLFML2A	249	NM_182487
chr11	111706887	111728460	-	ALG9	21573	NM_024740
chr5	52942062	52954454	+	NDUFS4	12392	NM_002495
chr4	149035254	149041439	-	NR3C2	6185	NM_001166104
chr15	72283443	72286926	-	MYO9A	3483	NM_006901
chr3	47663696	47680270	-	SMARCC1	16574	NM_003074
chr14	64988204	64990120	+	ZBTB1	1916	NM_014950
chr1	153636518	153641033	-	ILF2	4515	NM_001267809
chr2	171862656	171871458	-	TLK1	8802	NM_001136555
chr19	19638089	19638579	+	NDUFA13	490	NM_015965
chr2	62227835	62228117	+	COMMD1	282	NM_152516
chr19	11618271	11618377	-	ECSIT	106	NM_001142465
chr16	1859754	1859834	-	HAGH	80	NM_001040427
chr8	38994175	39044564	+	ADAM32	50389	NM_145004
chr3	32582528	32587457	-	DYNC1LI1	4929	NM_016141
chr10	61865662	61898845	-	ANK3	33183	NM_001204403
chr1	216824314	216850833	-	ESRRG	26519	NM_001243513
chr20	58348333	58349545	+	PHACTR3	1212	NM_080672
chr15	63335904	63354844	+	TPM1	18940	NM_001018007
chr15	36936478	37002162	+	C15orf41	65684	NM_032499
chr19	9007486	9026315	-	MUC16	18829	NM_024690
chr15	58925394	58957396	-	ADAM10	32002	NM_001110
chr10	97154757	97170534	-	SORBS1	15777	NM_001034954
chr7	94791178	94827796	+	PPP1R9A	36618	NM_001166161
chr8	18413718	18432795	-	PSD3	19077	NM_015310
chr2	113057425	113069514	+	ZC3H6	12089	NM_198581
chr7	23180387	23191828	+	KLHL7	11441	NR_033328
chr2	173825487	173832172	+	RAPGEF4	6685	NM_001100397
chr1	156242110	156243241	-	SMG5	1131	NM_015327
chr1	67411832	67428843	+	MIER1	17011	NM_001077702
chr1	67337052	67371058	-	WDR78	34006	NM_024763
chr15	86207793	86251317	+	AKAP13	43524	NM_006738
chr19	8612919	8613201	-	MYO1F	282	NM_012335
chr3	10011402	10011485	-	EMC3	83	NM_018447
chr2	37246951	37247979	-	HEATR5B	1028	NM_019024
chr16	48290520	48337216	+	LONP2	46696	NM_031490
chr6	129687363	129762143	+	LAMA2	74780	NM_000426
chr17	74340751	74344662	-	PRPSAP1	3911	NM_002766
chr16	7629778	7647433	+	RBFOX1	17655	NM_001142334
chr1	237729866	237732619	+	RYR2	2753	NM_001035
chr4	147425000	147438272	-	SLC10A7	13272	NM_001029998
chr9	71080008	71098964	+	PGM5	18956	NM_021965
chr3	194154500	194175121	-	ATP13A3	20621	NM_024524
chrX	32613873	32717410	-	DMD	103537	NM_004007
chr16	2627425	2631704	+	PDPK1	4279	NM_001261816
chr2	44170825	44209573	-	LRPPRC	38748	NM_133259
chr14	63856329	63863434	-	PPP2R5E	7105	NM_006246
chr7	2617875	2618160	+	IQCE	285	NM_152558
chr2	86997145	86998835	+	RMND5A	1690	NM_022780
chr6	56357731	56362851	-	DST	5120	NM_015548
chr3	42226176	42230616	+	TRAK1	4440	NM_001265609
chr13	20600751	20637111	+	ZMYM2	36360	NM_003453
chr1	183102540	183104291	+	LAMC1	1751	NM_002293
chr10	21129667	21158770	-	NEBL	29103	NM_006393
chr2	179557223	179557307	-	TTN	84	NM_133378
chr2	72692288	72802797	-	EXOC6B	110509	NM_015189
chr2	202410265	202440049	-	ALS2CR11	29784	NM_152525
chr1	10318550	10338186	+	KIF1B	19636	NM_183416
chr10	29801663	29821101	-	SVIL	19438	NM_021738
chr19	3054117	3054192	-	AES	75	NM_001130
chr9	14120438	14150264	-	NFIB	29826	NM_001190738
chr11	16068059	16119234	-	SOX6	51175	NM_001145811
chr4	140810510	140812121	-	MAML3	1611	NM_018717
chr20	47558400	47570327	+	ARFGEF2	11927	NM_006420
chr21	47535785	47535967	+	COL6A2	182	NM_001849
chrX	153940503	153944604	-	GAB3	4101	NM_080612
chr20	13251150	13260545	+	ISM1	9395	NM_080826
chr11	16339991	16362798	-	SOX6	22807	NM_001145811
chr2	152443887	152464122	-	NEB	20235	NM_001164508
chr2	179424037	179480515	-	TTN	56478	NM_133432
chr13	76391296	76410593	+	LMO7	19297	NM_005358
chr20	8696910	8698495	+	PLCB1	1585	NM_015192
chr2	32726779	32738221	+	BIRC6	11442	NM_016252
chr6	145093042	145103259	+	UTRN	10217	NM_007124
chr17	65147161	65175042	-	HELZ	27881	NM_014877
chr12	56380652	56383882	+	RAB5B	3230	NM_002868
chr4	95376397	95507595	+	PDLIM5	131198	NM_001256427
chr15	100821433	100871259	-	ADAMTS17	49826	NM_139057
chr18	51807036	51813781	+	POLI	6745	NM_007195
chr12	5848482	5916534	-	ANO2	68052	NM_020373
chr1	216495224	216538427	-	USH2A	43203	NM_007123
chr2	179583890	179585929	-	TTN	2039	NM_133378
chr1	60287529	60309270	+	HOOK1	21741	NM_015888
chr7	139796354	139820329	-	JHDM1D	23975	NM_030647
chr20	45915972	45927691	-	ZMYND8	11719	NM_012408
chr7	18624903	18674365	+	HDAC9	49462	NM_001204147
chr20	35421651	35467844	-	SOGA1	46193	NM_080627
chr7	50737418	50772998	-	GRB10	35580	NM_001001550
chr2	173433468	173463862	+	PDK1	30394	NM_002610
chr5	111598190	111643187	-	EPB41L4A	44997	NM_022140
chr18	72342918	72493458	+	ZNF407	150540	NM_001146190
chr16	71094406	71127838	-	HYDIN	33432	NM_001270974
chr6	54066902	54067031	+	MLIP	129	NM_138569
chr6	13206046	13230425	+	PHACTR1	24379	NM_001242648
chr2	179609135	179667068	-	TTN	57933	NM_133379
chr3	57561274	57563114	-	ARF4	1840	NM_001660
chr11	22247529	22284589	+	ANO5	37060	NM_001142649
chr17	29527439	29546136	+	NF1	18697	NM_000267
chr11	108004947	108005043	+	ACAT1	96	NM_000019
chr7	122111428	122131474	-	CADPS2	20046	NM_001167940
chr2	152454440	152464122	-	NEB	9682	NM_001164508
chr10	111860382	111884032	+	ADD3	23650	NM_019903
chr11	70179575	70184540	+	PPFIA1	4965	NM_003626
chr4	36109186	36122948	-	ARAP2	13762	NM_015230
chr7	139083344	139102475	+	LUC7L2	19131	NM_016019
chr1	237538016	237580423	+	RYR2	42407	NM_001035
chr6	28327301	28329248	+	ZKSCAN3	1947	NM_001242894
chr12	81593119	81613855	+	ACSS3	20736	NM_024560
chr3	122250619	122277314	-	PARP9	26695	NM_001146106
chr1	198201682	198222310	+	NEK7	20628	NM_133494
chr10	104636710	104650435	+	AS3MT	13725	NM_020682
chr22	47022657	47033857	+	GRAMD4	11200	NM_015124
chr6	70447833	70500364	-	LMBRD1	52531	NM_018368
chr11	16117541	16133469	-	SOX6	15928	NM_001145819
chr20	3520868	3529985	+	ATRN	9117	NM_001207047
chr9	131073807	131073880	-	TRUB2	73	NM_015679
chr9	17235655	17273864	+	CNTLN	38209	NM_017738
chrX	103420303	103420523	+	FAM199X	220	NM_207318
chr17	40872290	40876442	-	EZH1	4152	NM_001991
chr12	50152165	50152263	+	TMBIM6	98	NM_001098576
chr3	123044168	123051522	-	ADCY5	7354	NM_001199642
chr1	36288462	36292436	+	AGO4	3974	NM_017629
chr2	61709514	61720188	-	XPO1	10674	NM_003400
chr10	64936056	64960437	-	JMJD1C	24381	NM_004241
chr22	40657835	40697337	+	TNRC6B	39502	NM_001162501
chr10	97117387	97127456	-	SORBS1	10069	NM_001034954
chr5	109049220	109091157	+	MAN2A1	41937	NM_002372
chr19	14153264	14153601	+	IL27RA	337	NM_004843
chr5	154330380	154339609	+	MRPL22	9229	NM_014180
chr2	179538359	179580501	-	TTN	42142	NM_133378
chr5	74041502	74046492	-	GFM2	4990	NM_032380
chr6	73016960	73043538	+	RIMS1	26578	NM_001168407
chr3	24338716	24359985	-	THRB	21269	NM_001252634
chr7	73474215	73477699	+	ELN	3484	NM_001081754
chr8	87381167	87393858	+	WWP1	12691	NM_007013
chrX	117528017	117540989	+	WDR44	12972	NM_019045
chr3	54871185	54933895	+	CACNA2D3	62710	NM_018398
chr3	62204524	62229572	+	PTPRG	25048	NM_002841
chr4	186547985	186570810	-	SORBS2	22825	NM_003603
chr8	92998351	93088365	-	RUNX1T1	90014	NM_001198633
chr11	46771823	46773084	-	CKAP5	1261	NM_001008938
chr7	99001020	99002576	-	PDAP1	1556	NM_014891
chr19	582305	582582	+	BSG	277	NM_198591
chr11	22291857	22297745	+	ANO5	5888	NM_001142649
chr1	109878861	109890154	-	SORT1	11293	NM_001205228
chr9	5944870	5988545	-	KIAA2026	43675	NM_001017969
chr3	32180078	32181858	+	GPD1L	1780	NM_015141
chr3	13670663	13670792	+	FBLN2	129	NM_001165035
chr2	40366540	40397489	-	SLC8A1	30949	NM_001112802
chr6	134349518	134350859	-	SLC2A12	1341	NM_145176
chr2	179519171	179569134	-	TTN	49963	NM_001267550
chr2	179542851	179585929	-	TTN	43078	NM_133378
chr2	179554539	179580501	-	TTN	25962	NM_133378
chr2	179543140	179543224	-	TTN	84	NM_133378
chr20	2967410	2988066	+	PTPRA	20656	NM_080840
chr2	179424037	179477303	-	TTN	53266	NM_133432
chr19	49422286	49422379	+	NUCB1	93	NM_006184
chr1	237433796	237433916	+	RYR2	120	NM_001035
chr12	5908672	5941769	-	ANO2	33097	NM_020373
chr2	179424037	179477799	-	TTN	53762	NM_133432
chr7	32672154	32718742	-	DPY19L1P1	46588	NR_036680
chr2	179539040	179580501	-	TTN	41461	NM_133378
chr4	110862101	110909865	+	EGF	47764	NM_001178130
chr5	127680076	127686697	-	FBN2	6621	NM_001999
chr2	152484036	152499867	-	NEB	15831	NM_001164508
chr11	2976973	2993473	-	NAP1L4	16500	NM_005969
chr2	179559325	179585929	-	TTN	26604	NM_133378
chr14	50074117	50074839	+	LRR1	722	NR_037793
chr12	109671552	109684253	+	ACACB	12701	NM_001093
chr3	57632042	57649443	-	DENND6A	17401	NM_152678
chr2	179538359	179585929	-	TTN	47570	NM_133378
chr15	72292191	72320134	-	MYO9A	27943	NM_006901
chr1	237961336	237982492	+	RYR2	21156	NM_001035
chr6	54054667	54095715	+	MLIP	41048	NM_138569
chr1	204216492	204219742	-	PLEKHA6	3250	NM_014935
chr2	179557223	179585929	-	TTN	28706	NM_133378
chr10	69881194	69882097	+	MYPN	903	NM_032578
chr2	179424037	179465898	-	TTN	41861	NM_133432
chr1	113119607	113126748	-	ST7L	7141	NM_138728
chr10	15590453	15628663	-	ITGA8	38210	NM_003638
chr4	79516534	79518568	+	ANXA3	2034	NM_005139
chr4	48371865	48385801	+	SLAIN2	13936	NM_020846
chr20	45905057	45927691	-	ZMYND8	22634	NM_012408
chr1	237532833	237608822	+	RYR2	75989	NM_001035
chr2	179516822	179519261	-	TTN	2439	NM_133378
chr19	9645863	9647032	-	ZNF426	1169	NM_024106
chr1	201331040	201332534	-	TNNT2	1494	NM_001276346
chr2	179424037	179476889	-	TTN	52852	NM_133432
chr2	179537133	179585929	-	TTN	48796	NM_133378
chr1	91808986	91818856	-	HFM1	9870	NM_001017975
chr1	202245433	202249980	+	LGR6	4547	NM_001017403
chr4	160225493	160281301	+	RAPGEF2	55808	NM_014247
chr2	33525517	33572577	+	LTBP1	47060	NM_206943
chr2	203760787	203765842	-	WDR12	5055	NM_018256
chr2	179541927	179585929	-	TTN	44002	NM_001267550
chr4	156696119	156698794	+	GUCY1B3	2675	NM_000857
chr19	34870422	34870467	+	GPI	45	NM_000175
chr3	180680670	180686042	+	FXR1	5372	NM_001013438
chr5	118809602	118814716	+	HSD17B4	5114	NM_000414
chr2	179538359	179586861	-	TTN	48502	NM_133378
chr17	30498061	30510291	+	RHOT1	12230	NM_001033568
chr2	179412133	179463381	-	TTN	51248	NM_133432
chr12	42711141	42717906	-	ZCRB1	6765	NM_033114
chr8	25181363	25193889	+	DOCK5	12526	NM_024940
chr9	5797816	5813035	-	ERMP1	15219	NM_024896
chr2	179527259	179577320	-	TTN	50061	NM_001267550
chr1	74797133	74836076	+	FPGT-TNNI3K	38943	NM_001112808
chr1	201342340	201342396	-	TNNT2	56	NM_001001432
chr19	49481180	49490642	-	GYS1	9462	NR_027763
chr5	37173856	37239971	-	C5orf42	66115	NM_023073
chr3	111637918	111651244	+	PHLDB2	13326	NM_001134439
chr22	31324005	31364187	-	MORC2	40182	NM_014941
chr1	237538016	237586548	+	RYR2	48532	NM_001035
chr9	88233897	88272558	-	AGTPBP1	38661	NM_015239
chr2	102480282	102486877	+	MAP4K4	6595	NM_001242560
chr8	18725183	18730243	-	PSD3	5060	NM_015310
chr3	126733024	126733218	+	PLXNA1	194	NM_032242
chr20	47569241	47580435	+	ARFGEF2	11194	NM_006420
chr12	112638441	112648056	-	HECTD4	9615	NM_001109662
chr4	38053519	38104778	+	TBC1D1	51259	NM_001253912
chrX	62885765	62926329	-	ARHGEF9	40564	NM_001173479
chr2	63832413	63833162	+	MDH1	749	NM_001199111
chr9	35684484	35685136	-	TPM2	652	NM_213674
chr20	57568678	57569294	+	NELFCD	616	NM_198976
chr19	4705869	4705982	-	DPP9	113	NM_139159
chr10	104183413	104183616	-	CUEDC2	203	NM_024040
chr7	47854931	47927748	-	PKD1L1	72817	NM_138295
chr2	33477743	33540336	+	LTBP1	62593	NM_206943
chr9	111795586	111835718	-	TMEM245	40132	NM_032012
chr2	179472511	179535022	-	TTN	62511	NM_133432
chr1	228557642	228564992	+	OBSCN	7350	NM_001098623
chr2	179424037	179474297	-	TTN	50260	NM_133432
chr4	140616350	140625350	+	MGST2	9000	NM_001204367
chr2	128627027	128628933	-	AMMECR1L	1906	NM_031445
chr2	179623710	179654842	-	TTN	31132	NM_133432
chr1	208266130	208270228	-	PLXNA2	4098	NM_025179
chr5	70757643	70759944	+	BDP1	2301	NM_018429
chr3	183368083	183382827	+	KLHL24	14744	NM_017644
chr10	96998324	97007123	-	PDLIM1	8799	NM_020992
chr1	237920996	237934187	+	RYR2	13191	NM_001035
chr11	61089066	61090566	-	DDB1	1500	NM_001923
chr6	44900389	44922344	-	SUPT3H	21955	NM_001261823
chr1	19519926	19523759	-	UBR4	3833	NM_020765
chr11	93523739	93535138	+	MED17	11399	NM_004268
chr5	38510565	38530768	-	LIFR	20203	NM_001127671
chr2	43939363	43968182	+	PLEKHH2	28819	NM_172069
chr2	203650640	203693739	-	ICA1L	43099	NM_138468
chr2	179471747	179478664	-	TTN	6917	NM_133432
chr7	91851215	91852292	-	KRIT1	1077	NM_194454
chr2	17883095	17883176	-	SMC6	81	NM_001142286
chr14	50600840	50619891	-	SOS2	19051	NM_006939
chr18	42449194	42533305	+	SETBP1	84111	NM_001130110
chr11	7614362	7663657	+	PPFIBP2	49295	NM_003621
chr1	237586391	237608822	+	RYR2	22431	NM_001035
chr1	100335955	100347247	+	AGL	11292	NM_000643
chr4	186444515	186446325	-	PDLIM3	1810	NM_001257962
chr12	88504978	88524995	-	CEP290	20017	NM_025114
chr9	140005331	140006206	-	DPP7	875	NM_013379
chr10	135180392	135180497	-	ECHS1	105	NM_004092
chr13	33109905	33111164	-	N4BP2L2	1259	NM_014887
chr17	2568665	2573625	+	PAFAH1B1	4960	NM_000430
chr6	71508359	71571716	+	SMAP1	63357	NM_021940
chr4	39850470	39851272	-	PDS5A	802	NM_001100399
chr2	39107319	39108719	+	MORN2	1400	NM_001145450
chr12	82780581	82828503	+	METTL25	47922	NM_032230
chr11	44953898	44959917	-	TP53I11	6019	NM_001258320
chr19	41211000	41211352	-	ADCK4	352	NM_001142555
chr9	79840841	79841514	+	VPS13A	673	NM_015186
chr19	24288741	24312654	+	ZNF254	23913	NM_203282
chr2	33245975	33246273	+	LTBP1	298	NM_206943
chr14	52922041	52937398	-	TXNDC16	15357	NM_020784
chr6	144093394	144095352	+	PHACTR2	1958	NM_014721
chr16	21272574	21273479	-	CRYM	905	NM_001014444
chr11	63767001	63767235	-	MACROD1	234	NM_014067
chr8	87487048	87500868	-	RMDN1	13820	NM_016033
chr7	32672154	32695656	-	DPY19L1P1	23502	NR_036680
chr10	70404454	70412351	+	TET1	7897	NM_030625
chr9	131339101	131339235	+	SPTAN1	134	NM_003127
chr12	31841940	31854941	-	AMN1	13001	NR_004854
chr11	112064196	112072913	+	BCO2	8717	NM_001256398
chr1	41006257	41007382	+	ZNF684	1125	NM_152373
chr2	203147073	203152447	+	NOP58	5374	NM_015934
chr2	152131997	152139468	-	NMI	7471	NM_004688
chr17	78313000	78363996	+	RNF213	50996	NM_001256071
chr1	71534958	71535045	-	ZRANB2	87	NM_005455
chr4	95185857	95206220	+	SMARCAD1	20363	NM_001128429
chr12	122837272	122839103	-	CLIP1	1831	NM_001247997
chr11	76866952	76903323	+	MYO7A	36371	NM_001127180
chr2	152406149	152497180	-	NEB	91031	NM_001164508
chr4	103501691	103504114	+	NFKB1	2423	NM_001165412
chr2	179479573	179546465	-	TTN	66892	NM_133432
chr5	132400671	132406188	+	HSPA4	5517	NM_002154
chr4	114421618	114469885	-	CAMK2D	48267	NM_172129
chr9	135982031	135982135	-	RALGDS	104	NM_001271776
chr12	93221687	93246801	-	EEA1	25114	NM_003566
chr15	34527381	34542556	-	SLC12A6	15175	NM_001042495
chr4	87967317	88005316	+	AFF1	37999	NM_001166693
chr3	124456414	124468119	+	UMPS	11705	NR_033434
chr22	46785186	46860242	-	CELSR1	75056	NM_014246
chr2	179422374	179472808	-	TTN	50434	NM_133432
chr15	50866470	50870861	-	TRPM7	4391	NM_017672
chr6	143792097	143795993	+	PEX3	3896	NM_003630
chr6	71136141	71162274	+	FAM135A	26133	NM_020819
chr15	49880212	49903465	-	FAM227B	23253	NM_152647
chr1	112233955	112240119	+	RAP1A	6164	NM_001010935
chr2	61528085	61528589	-	USP34	504	NM_014709
chr8	21832180	21837714	+	XPO7	5534	NM_015024
chr6	55360216	55406938	-	HMGCLL1	46722	NM_001042406
chr7	23547038	23561459	-	TRA2A	14421	NM_013293
chr13	111885551	111896641	+	ARHGEF7	11090	NM_001113513
chr3	171830241	172016577	+	FNDC3B	186336	NM_022763
chr9	123742360	123744217	-	C5	1857	NM_001735
chr5	54952542	54960691	-	SLC38A9	8149	NM_173514
chr19	40380118	40408848	-	FCGBP	28730	NM_003890
chr4	15632288	15646331	-	FBXL5	14043	NM_001193535
chr9	114289547	114296633	+	ZNF483	7086	NM_001007169
chr4	149073619	149076052	-	NR3C2	2433	NM_001166104
chr2	39107740	39107847	+	MORN2	107	NM_001145450
chr18	3112295	3119993	-	MYOM1	7698	NM_003803
chr10	15617487	15634303	-	ITGA8	16816	NM_003638
chr3	63999114	64008199	-	PSMD6	9085	NM_014814
chr9	115166274	115204050	+	HSDL2	37776	NM_032303
chr15	22841038	22841118	+	TUBGCP5	80	NM_052903
chr18	12999419	13117642	+	CEP192	118223	NM_032142
chr2	180815238	180815653	-	CWC22	415	NM_020943
chr2	179423067	179473635	-	TTN	50568	NM_133432
chr18	3173935	3193956	-	MYOM1	20021	NM_003803
chr15	93492181	93510743	+	CHD2	18562	NM_001271
chr3	185316199	185331196	+	SENP2	14997	NM_021627
chr5	38954875	38954963	-	RICTOR	88	NM_152756
chr18	59824361	59825041	-	PIGN	680	NM_012327
chrX	117700536	117733191	+	DOCK11	32655	NM_144658
chr4	120188474	120190992	+	USP53	2518	NM_019050
chr7	20403259	20455382	+	ITGB8	52123	NM_002214
chr13	21395842	21429904	-	XPO4	34062	NM_022459
chr4	39881347	39891984	-	PDS5A	10637	NM_001100399
chr12	22012519	22013989	-	ABCC9	1470	NM_005691
chr10	76729417	76748870	+	KAT6B	19453	NM_012330
chr17	33269502	33285713	-	CCT6B	16211	NM_006584
chr2	168869143	168921891	-	STK39	52748	NM_013233
chr2	179414296	179459373	-	TTN	45077	NM_133432
chr5	38527256	38530768	-	LIFR	3512	NM_001127671
chr8	29037620	29043989	-	KIF13B	6369	NM_015254
chr10	96267023	96269936	+	TBC1D12	2913	NM_015188
chr10	73830069	73830184	-	SPOCK2	115	NM_014767
chr18	48444479	48466756	+	ME2	22277	NM_001168335
chr12	14576842	14591201	+	ATF7IP	14359	NM_018179
chr11	47644252	47653263	-	MTCH2	9011	NM_014342
chr4	79766081	79766203	+	BMP2K	122	NM_017593
chr1	150044232	150049857	+	VPS45	5625	NM_007259
chr2	179412133	179464172	-	TTN	52039	NM_133432
chr7	139083344	139097326	+	LUC7L2	13982	NM_016019
chr2	179579018	179629538	-	TTN	50520	NM_133378
chr1	237532833	237604783	+	RYR2	71950	NM_001035
chr13	20567202	20611049	+	ZMYM2	43847	NM_003453
chr2	20507738	20527144	-	PUM2	19406	NM_015317
chr12	32751430	32778713	+	FGD4	27283	NM_139241
chr13	78293666	78320990	+	SLAIN1	27324	NM_001040153
chr12	9220778	9222409	-	A2M	1631	NM_000014
chr11	68326033	68343511	+	PPP6R3	17478	NM_018312
chr9	111965942	111979425	-	EPB41L4B	13483	NM_019114
chr15	100211527	100247060	+	MEF2A	35533	NM_001130927
chr3	100009421	100018175	+	TBC1D23	8754	NM_018309
chr3	18427890	18462483	-	SATB1	34593	NM_001195470
chr17	45221248	45247408	-	CDC27	26160	NM_001256
chr11	57369507	57382326	+	SERPING1	12819	NM_001032295
chr5	177161380	177168333	-	FAM153A	6953	NM_173663
chr4	56756388	56763066	+	EXOC1	6678	NM_018261
chr1	94964157	94965170	+	ABCD3	1013	NM_002858
chr19	58772216	58775008	+	ZNF544	2792	NM_014480
chr1	179870436	179876999	+	TOR1AIP1	6563	NM_015602
chr9	27180237	27192621	+	TEK	12384	NM_000459
chr1	36644862	36644916	+	MAP7D1	54	NM_018067
chr2	167328826	167334220	-	SCN7A	5394	NM_002976
chr11	16339991	16497935	-	SOX6	157944	NM_001145811
chr18	12999419	13030607	+	CEP192	31188	NM_032142
chr5	32087236	32091281	+	PDZD2	4045	NM_178140
chr6	139228631	139238761	-	REPS1	10130	NM_031922
chr6	112015577	112029223	-	FYN	13646	NM_153048
chr12	7087764	7087851	-	LPCAT3	87	NM_005768
chr15	72810407	72864506	+	ARIH1	54099	NM_005744
chr1	237532833	237551483	+	RYR2	18650	NM_001035
chr12	99166819	99194903	-	ANKS1B	28084	NM_001204069
chr1	27056141	27108601	+	ARID1A	52460	NM_006015
chr2	73784346	73786269	+	ALMS1	1923	NM_015120
chr10	131877829	131878165	-	LOC387723	336	NR_034125
chr3	24338716	24378862	-	THRB	40146	NM_001252634
chr10	115636279	115644139	+	NHLRC2	7860	NM_198514
chr1	48821341	48878823	-	SPATA6	57482	NM_019073
chr6	51875106	51900519	-	PKHD1	25413	NM_138694
chr10	17024482	17061982	-	CUBN	37500	NM_001081
chr4	22748918	22750583	+	GBA3	1665	NM_020973
chr6	51892626	51893149	-	PKHD1	523	NM_138694
chr11	64955425	64956217	+	CAPN1	792	NR_040008
chr4	72332160	72352735	+	SLC4A4	20575	NM_003759
chr12	100926235	100934596	+	NR1H4	8361	NM_001206992
chr15	53957768	54015105	-	WDR72	57337	NM_182758
chr7	138447084	138447770	-	ATP6V0A4	686	NM_020632
chr7	151891524	151921264	-	MLL3	29740	NM_170606
chr6	51882207	51900519	-	PKHD1	18312	NM_138694
chr10	225933	295028	+	ZMYND11	69095	NM_212479
chr8	618597	624047	-	ERICH1	5450	NM_207332
chr6	51609182	51619736	-	PKHD1	10554	NM_138694
chr6	51824667	51900519	-	PKHD1	75852	NM_138694
chr10	73590882	73591008	-	PSAP	126	NM_001042466
chr6	51732660	51752043	-	PKHD1	19383	NM_138694
chr14	21860309	21860412	-	SNORD9	103	NR_003029
chr4	88896801	88898101	+	SPP1	1300	NM_001040058
chr13	72131155	72147144	-	DACH1	15989	NM_080759
chr2	170002256	170003469	-	LRP2	1213	NM_004525
chr4	140297518	140307384	+	NAA15	9866	NM_057175
chr7	43503258	43506167	+	HECW1	2909	NM_015052
chr9	14639893	14662324	-	ZDHHC21	22431	NM_178566
chr5	78338105	78340375	-	DMGDH	2270	NM_013391
chr9	4697095	4702028	+	CDC37L1	4933	NM_017913
chr2	47233060	47238574	+	TTC7A	5514	NM_020458
chr10	17107506	17130344	-	CUBN	22838	NM_001081
chr10	11523768	11569566	-	USP6NL	45798	NM_014688
chr3	186440225	186440310	+	KNG1	85	NM_000893
chr19	2078138	2078678	-	MOB3A	540	NM_130807
chr17	53120596	53158544	+	STXBP4	37948	NM_178509
chr18	54547174	54629760	+	WDR7	82586	NM_015285
chr1	62262958	62271196	+	INADL	8238	NM_176877
chr20	47292730	47324959	-	PREX1	32229	NM_020820
chr16	14975400	14983072	+	NOMO1	7672	NM_014287
chr4	108574646	108576056	-	PAPSS1	1410	NM_005443
chr18	29218606	29246335	-	B4GALT6	27729	NM_004775
chr5	156375426	156376742	-	TIMD4	1316	NM_138379
chr3	184035504	184035604	+	EIF4G1	100	NM_001194946
chr8	68018139	68024300	+	CSPP1	6161	NM_024790
chr2	170163790	170177394	-	LRP2	13604	NM_004525
chr12	31595708	31648853	-	DENND5B	53145	NM_144973
chr17	19823348	19850818	-	AKAP10	27470	NM_007202
chr15	53991946	54015105	-	WDR72	23159	NM_182758
chr11	85711685	85711822	-	PICALM	137	NM_001008660
chr10	11259387	11330515	+	CELF2	71128	NM_006561
chr14	67588972	67631943	+	GPHN	42971	NM_001024218
chr9	103002341	103015418	+	INVS	13077	NM_183245
chr10	12126538	12143180	+	DHTKD1	16642	NM_018706
chr11	89133184	89185059	-	NOX4	51875	NM_001143837
chr5	68411063	68423959	+	SLC30A5	12896	NM_022902
chr3	33855050	33863574	+	PDCD6IP	8524	NM_001162429
chr1	24687340	24696329	-	STPG1	8989	NM_178122
chr3	9406699	9413220	+	THUMPD3	6521	NM_015453
chr18	6213147	6312055	-	L3MBTL4	98908	NM_173464
chr5	176820694	176821196	+	SLC34A1	502	NM_003052
chr18	19371334	19383975	+	MIB1	12641	NM_020774
chr9	73376516	73399195	-	TRPM3	22679	NM_206946
chr6	51695658	51752043	-	PKHD1	56385	NM_138694
chrX	53431943	53432081	-	SMC1A	138	NM_006306
chr19	2762503	2769089	-	SGTA	6586	NM_003021
chr1	244640842	244736074	+	C1orf101	95232	NM_001130957
chr1	59811918	59844509	+	FGGY	32591	NM_018291
chr11	116824759	116827780	-	SIK3	3021	NM_025164
chr12	65224156	65274798	+	TBC1D30	50642	NM_015279
chr5	77684660	77755185	+	SCAMP1	70525	NM_004866
chr6	155108994	155155194	+	SCAF8	46200	NM_014892
chr2	61512009	61522425	-	USP34	10416	NM_014709
chr15	44060686	44061844	+	PDIA3	1158	NM_005313
chr8	95680176	95690599	+	ESRP1	10423	NM_017697
chr9	124080683	124080772	+	GSN	89	NM_001258030
chr11	89057521	89135710	-	NOX4	78189	NM_001143837
chr3	78683084	78737922	-	ROBO1	54838	NM_001145845
chr7	66296182	66301787	-	GTF2IRD1P1	5605	NR_003934
chr9	4567668	4567767	+	SLC1A1	99	NM_004170
chr6	51701201	51735437	-	PKHD1	34236	NM_138694
chr13	33634815	33635917	+	KL	1102	NM_004795
chr19	37579940	37582023	+	ZNF420	2083	NM_144689
chr7	12662425	12666424	+	SCIN	3999	NM_001112706
chr1	62321701	62367131	+	INADL	45430	NM_176877
chr11	22225349	22284589	+	ANO5	59240	NM_001142649
chr2	182403818	182414435	-	CERKL	10617	NM_001030311
chr7	47436396	47440511	-	TNS3	4115	NM_022748
chr2	99272814	99274727	-	MGAT4A	1913	NM_012214
chr9	114173259	114178632	-	KIAA0368	5373	NM_001080398
chr19	50979089	50979190	-	FAM71E1	101	NM_138411
chr19	18273776	18274198	+	PIK3R2	422	NM_005027
chr8	48689404	48710958	-	PRKDC	21554	NM_001081640
chr14	104219336	104224088	-	PPP1R13B	4752	NM_015316
chr7	12665386	12666424	+	SCIN	1038	NM_001112706
chr10	412214	428701	-	DIP2C	16487	NM_014974
chr8	10065342	10102733	+	MSRA	37391	NM_001199729
chr4	57906989	57907099	-	IGFBP7	110	NM_001253835
chr6	51695658	51720868	-	PKHD1	25210	NM_138694
chr14	53185694	53187908	+	PSMC6	2214	NM_002806
chr10	61423984	61444085	-	SLC16A9	20101	NM_194298
chr12	109945368	109948263	+	UBE3B	2895	NM_183415
chr2	32664575	32670736	+	BIRC6	6161	NM_016252
chr2	170076963	170090098	-	LRP2	13135	NM_004525
chr14	58471765	58471900	-	C14orf37	135	NM_001001872
chr4	110862101	110885693	+	EGF	23592	NM_001178130
chr1	91739268	91788756	-	HFM1	49488	NM_001017975
chr5	66350231	66400403	+	MAST4	50172	NM_015183
chr1	10155518	10182134	+	UBE4B	26616	NM_006048
chr4	185580493	185587218	+	CCDC111	6725	NM_152683
chr2	170127413	170150771	-	LRP2	23358	NM_004525
chr15	54025193	54025358	-	WDR72	165	NM_182758
chr7	78119077	78256555	-	MAGI2	137478	NM_012301
chr2	222347071	222365892	-	EPHA4	18821	NM_004438
chr15	57730182	57746016	+	CGNL1	15834	NM_032866
chr2	159165944	159215082	-	CCDC148	49138	NM_138803
chr10	71851512	71860053	+	H2AFY2	8541	NM_018649
chr1	227227831	227257554	-	CDC42BPA	29723	NM_003607
chr13	99092376	99093090	+	FARP1	714	NM_005766
chr16	68893786	68943305	+	TANGO6	49519	NM_024562
chr3	136162128	136221621	-	STAG1	59493	NM_005862
chr1	120298049	120302612	-	HMGCS2	4563	NM_001166107
chr14	31066625	31071337	+	G2E3	4712	NM_017769
chrX	67412760	67426515	-	OPHN1	13755	NM_002547
chr4	170855141	170863994	-	LOC100506085	8853	NR_037878
chr4	72222724	72263370	+	SLC4A4	40646	NM_003759
chr17	3346467	3372692	-	SPATA22	26225	NM_001170696
chr9	131696060	131696337	+	PHYHD1	277	NM_001100877
chr1	155744792	155753880	-	GON4L	9088	NM_032292
chr20	1558983	1585705	-	SIRPB1	26722	NM_001083910
chr13	41517087	41518061	-	ELF1	974	NM_001145353
chr1	108226109	108247683	-	VAV3	21574	NM_001079874
chr17	46239830	46266862	-	SKAP1	27032	NM_001075099
chrX	117907841	117907938	+	IL13RA1	97	NM_001560
chr16	83940591	83945972	+	MLYCD	5381	NM_012213
chr8	53126762	53142637	-	ST18	15875	NM_014682
chr2	229965	234272	-	SH3YL1	4307	NM_015677
chr1	201816406	201816766	+	IPO9	360	NM_018085
chr2	165548730	165552343	-	COBLL1	3613	NM_014900
chr4	109675775	109677648	-	AGXT2L1	1873	NM_001146627
chr11	77043774	77051808	-	PAK1	8034	NM_001128620
chr5	65317149	65350779	+	ERBB2IP	33630	NM_001253698
chr5	153405958	153414527	-	FAM114A2	8569	NM_018691
chr15	42034743	42046765	+	MGA	12022	NM_001164273
chr8	105436474	105441929	-	DPYS	5455	NM_001385
chr10	53564344	53667330	+	PRKG1	102986	NM_006258
chr5	150502477	150502572	-	ANXA6	95	NM_001193544
chr16	53472927	53485743	+	RBL2	12816	NM_005611
chr2	61552509	61577828	-	USP34	25319	NM_014709
chr2	201796061	201798697	-	ORC2	2636	NM_006190
chr6	51798907	51900519	-	PKHD1	101612	NM_138694
chr10	96234424	96253204	+	TBC1D12	18780	NM_015188
chr3	129304794	129305562	-	PLXND1	768	NM_015103
chr3	71728439	71748859	-	EIF4E3	20420	NM_001134650
chr19	39214253	39214362	+	ACTN4	109	NM_004924
chr11	18357300	18363154	+	GTF2H1	5854	NM_005316
chr15	85610244	85626875	+	PDE8A	16631	NM_001243137
chr2	32703702	32735061	+	BIRC6	31359	NM_016252
chr5	121354954	121358102	+	SRFBP1	3148	NM_152546
chr18	47455881	47463767	-	MYO5B	7886	NM_001080467
chr3	135975396	135980907	+	PCCB	5511	NM_001178014
chr2	120885263	120918550	+	EPB41L5	33287	NM_020909
chr17	66303083	66397591	+	ARSG	94508	NM_014960
chr2	120567412	120643458	+	PTPN4	76046	NM_002830
chr14	92537278	92548810	-	ATXN3	11532	NR_028463
chr6	31966781	31999658	+	C4A	32877	NM_001252204_4
chr19	579499	579656	+	BSG	157	NM_198589
chr2	206874300	206927968	-	INO80D	53668	NM_017759
chr12	109696072	109696913	+	ACACB	841	NM_001093
chr15	90346469	90346535	-	ANPEP	66	NM_001150
chr11	46098304	46105853	-	PHF21A	7549	NM_016621
chr8	52758220	52773806	-	PCMTD1	15586	NM_052937
chr3	138248040	138251412	-	CEP70	3372	NM_024491
chr8	91054955	91057223	+	DECR1	2268	NM_001359
chr4	106848492	106863859	+	NPNT	15367	NM_001184691
chr3	9804597	9804897	-	CAMK1	300	NM_003656
chr1	62293093	62350080	+	INADL	56987	NM_176877
chr6	31625001	31625255	+	APOM	254	NR_045828
chr16	56911988	56912073	+	SLC12A3	85	NM_000339
chr17	36351795	36353765	-	LOC440434	1970	NR_036750
chr3	132191988	132196984	+	DNAJC13	4996	NM_015268
chr8	42927323	42938323	+	FNTA	11000	NM_002027
chr9	37428480	37428569	+	GRHPR	89	NM_012203
chr9	135271819	135271898	-	TTF1	79	NM_001205296
chr1	63021495	63085664	-	DOCK7	64169	NM_033407
chr11	113933932	113935290	+	ZBTB16	1358	NM_001018011
chr7	44026199	44027846	-	POLR2J4	1647	NR_003655
chr17	19463500	19463806	+	SLC47A1	306	NM_018242
chr8	19221582	19231171	+	SH2D4A	9589	NM_022071
chr1	165648678	165648819	-	ALDH9A1	141	NM_000696
chr11	8435041	8486369	-	STK33	51328	NM_030906
chr4	26719554	26755512	+	TBC1D19	35958	NM_018317
chr8	103283361	103285000	-	UBR5	1639	NM_015902
chr4	72263293	72319386	+	SLC4A4	56093	NM_003759
chr7	139818912	139820329	-	JHDM1D	1417	NM_030647
chrX	67412760	67421552	-	OPHN1	8792	NM_002547
chr12	77199096	77216311	+	ZDHHC17	17215	NM_015336
chr11	119167627	119168191	+	CBL	564	NM_005188
chr15	53994330	53997430	-	WDR72	3100	NM_182758
chr10	50668418	50714058	-	ERCC6	45640	NM_000124
chr21	40578033	40630598	-	BRWD1	52565	NM_018963
chr1	53326402	53352725	+	ZYG11A	26323	NM_001004339
chr11	120278446	120302620	+	ARHGEF12	24174	NM_015313
chrX	70504246	70510641	+	NONO	6395	NM_007363
chr3	179096128	179111008	+	MFN1	14880	NM_033540
chr4	88959402	88977419	+	PKD2	18017	NM_000297
chr14	37969112	38020464	+	MIPOL1	51352	NM_001195296
chr6	163835674	163899928	+	QKI	64254	NM_206854
chr2	30682417	30791042	+	LCLAT1	108625	NM_182551
chr14	67346656	67432042	+	GPHN	85386	NM_001024218
chrX	48783122	48783326	-	OTUD5	204	NM_001136159
chr4	10082980	10083068	-	WDR1	88	NM_017491
chr8	91063904	91063967	+	DECR1	63	NM_001359
chr1	155742856	155747611	-	GON4L	4755	NM_032292
chr2	44021595	44032385	+	DYNC2LI1	10790	NM_001193464
chr11	16133348	16208501	-	SOX6	75153	NM_001145811
chr4	84509362	84516113	+	AGPAT9	6751	NM_001256421
chr11	30557540	30602040	-	MPPED2	44500	NM_001584
chr1	174973749	174981163	+	CACYBP	7414	NM_001007214
chr15	43690238	43694048	+	TUBGCP4	3810	NM_014444
chr9	34096713	34098515	-	DCAF12	1802	NM_015397
chr1	151150476	151156969	-	VPS72	6493	NM_001271087
chr11	15198656	15212360	+	INSC	13704	NM_001031853
chr5	79974745	80040434	+	MSH3	65689	NM_002439
chr2	46203567	46237656	+	PRKCE	34089	NM_005400
chr9	19360241	19369985	+	DENND4C	9744	NM_017925
chr17	49097519	49098726	-	SPAG9	1207	NM_001251971
chr9	126214554	126217058	-	DENND1A	2504	NM_020946
chr7	33376052	33427756	+	BBS9	51704	NM_014451
chr15	73995112	73996338	+	CD276	1226	NM_001024736
chr1	110125058	110129504	+	GNAI3	4446	NM_006496
chr20	57282178	57282256	+	STX16-NPEPL1	78	NR_037945
chr6	76311621	76357517	+	SENP6	45896	NM_015571
chr16	14674730	14687235	-	PARN	12505	NM_001134477
chr1	100459092	100480976	+	SLC35A3	21884	NM_012243
chr10	875324	910210	-	LARP4B	34886	NM_015155
chr8	68178240	68189692	-	ARFGEF1	11452	NM_006421
chr4	22737603	22750583	+	GBA3	12980	NM_001128432
chr17	4448553	4448640	-	MYBBP1A	87	NM_001105538
chr2	159477501	159477933	+	PKP4	432	NM_003628
chr1	31819486	31821821	+	ZCCHC17	2335	NM_016505
chr5	112154662	112164669	+	APC	10007	NM_001127510
chr2	135628534	135630211	+	ACMSD	1677	NM_138326
chr20	45915972	45923523	-	ZMYND8	7551	NM_012408
chr10	60147949	60150620	+	TFAM	2671	NR_073073
chr18	55282872	55282962	-	NARS	90	NM_004539
chr1	113124613	113159517	-	ST7L	34904	NM_138728
chr22	41536143	41542820	+	EP300	6677	NM_001429
chr8	87500780	87500868	-	RMDN1	88	NM_016033
chr6	51637499	51720868	-	PKHD1	83369	NM_138694
chr10	43650344	43671480	+	CSGALNACT2	21136	NM_018590
chr3	12421202	12434251	+	PPARG	13049	NM_015869
chr12	70956623	70965867	-	PTPRB	9244	NM_001206971
chr14	81362061	81372425	-	CEP128	10364	NM_152446
chr5	78251117	78281381	-	ARSB	30264	NM_198709
chr1	15904179	15904359	-	AGMAT	180	NM_024758
chrX	149963890	149963959	-	CD99L2	69	NM_031462
chr4	79747190	79782622	+	BMP2K	35432	NM_017593
chr10	97964287	97964372	-	BLNK	85	NM_001114094
chr18	6213147	6264037	-	L3MBTL4	50890	NM_173464
chr6	51701201	51752043	-	PKHD1	50842	NM_138694
chr2	179981394	179982340	-	SESTD1	946	NM_178123
chr1	89206670	89237562	+	PKN2	30892	NM_006256
chr16	2012973	2013107	-	SNORA64	134	NR_002326
chr1	62455839	62550320	+	INADL	94481	NM_176877
chr17	57724758	57774317	+	CLTC	49559	NM_004859
chr8	141828375	141856777	-	PTK2	28402	NM_005607
chr1	153955194	153955772	-	RAB13	578	NM_001272038
chr12	58112775	58112965	+	OS9	190	NM_001017956
chr10	119078382	119100613	-	PDZD8	22231	NM_173791
chr10	14867477	14870271	-	CDNF	2794	NM_001029954
chr12	57490850	57492380	-	STAT6	1530	NM_003153
chr2	201721404	201726585	-	CLK1	5181	NR_027855
chr4	124177170	124240604	+	SPATA5	63434	NM_145207
chrX	138864705	138869403	-	ATP11C	4698	NM_173694
chr11	70505932	70507783	-	SHANK2	1851	NM_012309
chr1	65047838	65068595	+	CACHD1	20757	NM_020925
chr1	155638417	155650247	-	YY1AP1	11830	NM_139118
chr5	42688991	42718223	+	GHR	29232	NM_001242462
chr16	53269096	53289691	+	CHD9	20595	NM_025134
chrX	76907603	76940498	-	ATRX	32895	NM_000489
chr1	114092136	114128218	+	MAGI3	36082	NM_152900
chr8	92301363	92330608	+	SLC26A7	29245	NM_134266
chr10	124248417	124249142	+	HTRA1	725	NM_002775
chr10	17085825	17145236	-	CUBN	59411	NM_001081
chr19	18258252	18258434	+	MAST3	182	NM_015016
chr3	53886025	53891013	+	IL17RB	4988	NM_018725
chr15	59480316	59510286	-	MYO1E	29970	NM_004998
chr13	96212385	96212717	+	CLDN10	332	NM_001160100
chr2	187604954	187608302	+	FAM171B	3348	NM_177454
chr1	100905487	100933650	+	CDC14A	28163	NM_033312
chr2	42483640	42491871	+	EML4	8231	NM_019063
chr12	18434937	18446949	+	PIK3C2G	12012	NM_004570
chr16	21490762	21490899	-	LOC100271836	137	NR_027155
chr11	10823013	10823155	-	SNORD97	142	NR_004403
chr6	160201281	160201413	-	SNORA20	132	NR_002960
chr11	43348056	43357544	+	API5	9488	NR_024625
chr21	40181958	40182030	+	ETS2	72	NM_005239
chr1	207702060	207719023	+	CR1	16963	NM_000651
chr2	203747433	203748464	-	WDR12	1031	NM_018256
chr11	30516842	30602040	-	MPPED2	85198	NM_001584
chr4	91229394	91234198	+	CCSER1	4804	NM_001145065
chr16	68200745	68225678	+	NFATC3	24933	NM_173163
chr10	71849815	71851710	+	H2AFY2	1895	NM_018649
chr4	144336629	144336924	+	GAB1	295	NM_207123
chr1	160805984	160808839	-	CD244	2855	NM_016382
chr10	27054146	27059274	-	ABI1	5128	NM_001178122
chr2	182757341	182760806	+	SSFA2	3465	NM_006751
chr4	166960490	166999182	+	TLL1	38692	NM_012464
chr14	53341940	53345407	-	FERMT2	3467	NM_001135000
chr14	57051718	57092248	+	C14orf101	40530	NM_017799
chr7	26235466	26235529	-	HNRNPA2B1	63	NM_002137
chr4	74283247	74283386	+	ALB	139	NM_000477
chr13	49086864	49087031	-	RCBTB2	167	NM_001268
chr11	108057208	108061227	-	NPAT	4019	NM_002519
chr10	93609268	93611093	+	TNKS2	1825	NM_025235
chr10	27054146	27112234	-	ABI1	58088	NM_001178122
chr2	183050618	183129141	-	PDE1A	78523	NM_001258313
chr3	186437893	186445133	+	KNG1	7240	NM_000893
chr6	71464682	71508440	+	SMAP1	43758	NM_021940
chr1	113134146	113140708	-	ST7L	6562	NM_138728
chr2	61570949	61577828	-	USP34	6879	NM_014709
chr5	142258938	142273913	+	ARHGAP26	14975	NM_015071
chr14	50600840	50616948	-	SOS2	16108	NM_006939
chr12	103245464	103246728	-	PAH	1264	NM_000277
chr7	101843350	101901513	+	CUX1	58163	NM_181552
chr2	171710382	171715403	+	GAD1	5021	NM_000817
chr6	144858717	144872218	+	UTRN	13501	NM_007124
chr4	103571693	103595227	-	MANBA	23534	NM_005908
chr15	45656994	45661719	-	GATM	4725	NM_001482
chr2	211057527	211070520	-	ACADL	12993	NM_001608
chr1	151630710	151634746	+	SNX27	4036	NM_030918
chr5	95072592	95091465	+	RHOBTB3	18873	NM_014899
chr12	51173922	51203372	+	ATF1	29450	NM_005171
chr17	40498586	40500535	-	STAT3	1949	NM_003150
chr9	132740743	132741653	-	FNBP1	910	NM_015033
chr12	101573806	101588940	-	SLC5A8	15134	NM_145913
chr2	32800222	32819127	+	BIRC6	18905	NM_016252
chr9	124110292	124115580	-	STOM	5288	NM_004099
chr11	11394061	11400811	-	GALNT18	6750	NM_198516
chr22	46668231	46668313	+	TTC38	82	NM_017931
chr2	70396688	70409129	-	C2orf42	12441	NM_017880
chr9	2191265	2193623	+	SMARCA2	2358	NM_003070
chr12	46339031	46357971	-	SCAF11	18940	NM_004719
chr17	39684079	39684641	-	KRT19	562	NM_002276
chr4	152065061	152080504	-	SH3D19	15443	NM_001128924
chr1	109642814	109643234	+	SCARNA2	420	NR_003023
chr2	171399415	171400498	+	MYO3B	1083	NR_045682
chr6	51695658	51735437	-	PKHD1	39779	NM_138694
chr15	45658243	45658706	-	GATM	463	NM_001482
chr15	45658243	45658408	-	GATM	165	NM_001482
chr10	61432527	61444085	-	SLC16A9	11558	NM_194298
chr5	78975401	78977884	+	PAPD4	2483	NM_173797
chr9	72897337	72920276	+	SMC5	22939	NM_015110
chr8	141803452	141889736	-	PTK2	86284	NM_005607
chr15	51039691	51041067	-	SPPL2A	1376	NM_032802
chr8	95861689	95871860	+	INTS8	10171	NM_017864
chr1	45887396	45923543	-	TESK2	36147	NM_007170
chr3	184935923	184966305	-	EHHADH	30382	NM_001166415
chr17	8411871	8413267	-	MYH10	1396	NM_001256095
chr8	74507400	74601048	-	STAU2	93648	NM_001164381
chr3	52382903	52387317	+	DNAH1	4414	NM_015512
chr17	44055740	44074030	+	MAPT	18290	NM_016834
chr4	186532933	186551752	-	SORBS2	18819	NM_003603
chr1	235600636	235606226	+	TBCE	5590	NM_003193
chr1	225341451	225391975	+	DNAH14	50524	NM_001373
chr10	64966354	64968995	-	JMJD1C	2641	NM_004241
chr4	110895858	110909865	+	EGF	14007	NM_001178130
chr10	34558584	34739376	-	PARD3	180792	NM_001184786
chr14	45481177	45514073	+	FAM179B	32896	NM_015091
chr14	45464948	45481278	+	FAM179B	16330	NM_015091
chr1	224475476	224491559	-	NVL	16083	NM_001243146
chr10	74234857	74268027	-	MICU1	33170	NM_001195518
chr4	20482338	20512760	+	SLIT2	30422	NM_004787
chr12	31600471	31648853	-	DENND5B	48382	NM_144973
chrX	15603597	15607579	-	ACE2	3982	NM_021804
chr6	51712572	51752043	-	PKHD1	39471	NM_138694
chr13	61034513	61068709	+	TDRD3	34196	NM_001146070
chr1	145459651	145460263	-	POLR3GL	612	NM_032305
chr7	138444496	138456009	-	ATP6V0A4	11513	NM_020632
chr14	55215532	55251338	+	SAMD4A	35806	NM_001161576
chr10	34558584	34649187	-	PARD3	90603	NM_001184786
chr4	170384393	170430003	-	NEK1	45610	NM_001199397
chr10	32115231	32150586	-	ARHGAP12	35355	NM_001270696
chr20	8665578	8782820	+	PLCB1	117242	NM_015192
chr8	94798450	94828743	+	TMEM67	30293	NM_153704
chr14	91409421	91444868	-	RPS6KA5	35447	NM_182398
chr20	33114072	33122599	+	DYNLRB1	8527	NM_014183
chr10	124172435	124177484	+	PLEKHA1	5049	NM_001001974
[truncated: 1,093 more rows]

## Sheet: Table S4
Chromosome	Start	End	Strand	GeneName	Length	Transcript_id	CircRNA_id	colon_1	colon_2	heart_1	heart_2	kidney_1	kidney_2	liver_1	liver_2	lung_1	lung_2	stomach_1	stomach_2	stomach_3	stomach_4	stomach_5
chr2	40655612	40657444	-	SLC8A1	1832	NM_001112802	hsa_circ_0000994	0.437123	0.448514	4.19131	3.237	0.407246	0.328359	0.0432682	0.078607	0.112474	0.125722	0.0869007	0.0836577	0.0963815	0.0986459	0.0153702
chr3	196118683	196129890	-	UBXN7	11207	NM_015562	hsa_circ_0001380	0.423876	0.413105	0.392497	0.200433	0.302824	0.413097	0.18389	0.202132	0.353488	0.342877	0.384846	0.167315	0.180715	0.109607	0.076851
chr11	33307958	33309057	+	HIPK3	1099	NM_001048200	hsa_circ_0000284	0.384138	0.802604	0.953207	0.54117	0.720513	0.540204	0.281244	0.235821	0.321353	0.628608	0.583476	0.599547	0.445765	0.416505	0.199813
chr12	109046047	109048186	-	CORO1C	2139	NM_001105237	hsa_circ_0000437	0.317907	0.330484	0.210266	0.110238	0.0835377	0.0635534	0.108171	0.157214	0.144609	0.342877	0.186216	0.181258	0.144572	0.0767246	0.0153702
chr4	144464661	144465125	+	SMARCA5	464	NM_003601	hsa_circ_0001445	0.278169	0.330484	0.224284	0.150325	0.229729	0.19066	0.0540853	0.370576	0.0803382	0.434311	0.186216	0.181258	0.15662	0.131528	0.0307404
chr1	117944807	117963271	+	MAN1A2	18464	NM_006699	hsa_circ_0000118	0.211938	0.224257	0.0841065	0.0400867	0.156633	0.137699	0.0540853	0.280739	0.112474	0.182868	0.248288	0.209144	0.132525	0.142489	0.0922212
chr7	158552176	158557544	-	ESYT2	5368	NM_020728	hsa_circ_0001776	0.158954	0.153439	0.056071	0.0801733	0.0104422	0.0423689	0.0324512	0.112296	0.0642706	0.274302	0.161387	0.0418288	0.0240954	0.0548033	0.0153702
chr12	70193988	70195501	+	RAB3IP	1513	NM_175625	hsa_circ_0000419	0.132461	0.188848	0.0700887	0.12026	0.229729	0.19066	0.108171	0.0673774	0.192812	0.14858	0.235873	0.153372	0.0481908	0.032882	0.0461106
chr20	30954186	30956926	+	ASXL1	2740	NM_015338	hsa_circ_0001136	0.132461	0.141636	0.12616	0.0701517	0.156633	0.0211845	0.162256	0.348117	0.192812	0.171439	0.124144	0.0836577	0.0481908	0.032882	0.0307404
chr5	137320945	137324004	-	FAM13B	3059	NM_001101801	hsa_circ_0001535	0.119215	0.177045	0.0841065	0.030065	0.156633	0.116515	0.0649024	0.112296	0.144609	0.285731	0.0372432	0.0418288	0.0361431	0.032882	0.0153702
chr9	138773478	138774924	-	CAMSAP1	1446	NM_015447	hsa_circ_0001900	0.119215	0.082621	0.112142	0.0200433	0.125307	0.116515	0.118988	0.123525	0.0803382	0.14858	0.0744863	0.0557718	0.0843338	0.0767246	0.0153702
chr9	33971648	33973235	-	UBAP2	1587	NM_018449	hsa_circ_0001851	0.105969	0.106227	0.056071	0.0400867	0.0626533	0.0635534	0.0540853	0.145984	0.0482029	0.0571462	0.0372432	0.0557718	0.0240954	0.0109607	0.0614808
chr16	85667519	85667738	+	GSE1	219	NM_014615	hsa_circ_0000722	0.092723	0.094424	0.154195	0.0100217	0.0208844	0.0317767	0.194707	0.168443	0.112474	0.171439	0.211045	0.195201	0.120477	0.120567	0.0614808
chr2	120885263	120936697	+	EPB41L5	51434	NM_020909		0.092723	0.011803	0.0420532	0.06013	0.0939799	0.0953301	0.0540853	0.381805	0.0803382	0.114292	0.0496576	0.0836577	0.0481908	0.0548033	0.0307404
chr7	99621041	99621930	+	ZKSCAN1	889	NM_003439	hsa_circ_0001727	0.092723	0.224257	0.112142	0.0400867	0.114864	0.0423689	0.270427	2.06624	0.0642706	0.0571462	0.11173	0.0836577	0.0963815	0.197292	0.076851
chr4	37633006	37640126	-	RELL1	7120	NM_001085399	hsa_circ_0001400	0.0794768	0.212454	0.238302	0.0501083	0.0313266	0.0317767	0.0324512	0.134755	0.0482029	0.0800047	0.148973	0.195201	0.132525	0.175371	0.0153702
chr8	37623043	37623873	+	PROSC	830	NM_007198	hsa_circ_0001788	0.0794768	0.023606	0.0280355	0.0400867	0.0208844	0.0423689	0.0216341	0.0449183	0.0482029	0.14858	0.0248288	0.0697147	0.0843338	0.0109607	0.0153702
chr17	57430575	57430887	+	YPEL2	312	NM_001005404	hsa_circ_0005600	0.0794768	0.035409	0.154195	0.0200433	0.114864	0.0317767	0.0649024	0.157214	0.0642706	0.102863	0.062072	0.0557718	0.0361431	0.0657639	0.0153702
chr15	41961025	41962156	+	MGA	1131	NM_001080541	hsa_circ_0000591	0.0794768	0.094424	0.056071	0.0200433	0.0208844	0.0635534	0.0216341	0.0561478	0.112474	0.14858	0.0372432	0.0418288	0.0481908	0.0657639	0.0461106
chr18	9182379	9221997	+	ANKRD12	39618	NM_015208	hsa_circ_0000826	0.0662307	0.165242	0.056071	0.0100217	0.0835377	0.0317767	0.0324512	0.0449183	0.0160676	0.114292	0.0372432	0.0278859	0.0481908	0.032882	0.0153702
chr3	169854206	169867032	-	PHC3	12826	NM_024947	hsa_circ_0001359	0.0662307	0.047212	0.140177	0.06013	0.0730955	0.0105922	0.0432682	0.0449183	0.0642706	0.14858	0.0869007	0.0278859	0.0481908	0.0986459	0.0153702
chr4	87967317	87968746	+	AFF1	1429	NM_001166693	hsa_circ_0001423	0.0662307	0.106227	0.12616	0.0501083	0.0835377	0.137699	0.0108171	0.0673774	0.0642706	0.0571462	0.0744863	0.0418288	0.0602385	0.0767246	0.076851
chr10	112723882	112745523	+	SHOC2	21641	NM_001269039	hsa_circ_0020028	0.0662307	0.070818	0.0841065	0.0501083	0.0522111	0.0953301	0.0432682	0.0449183	0.0321353	0.0571462	0.062072	0.0418288	0.0602385	0.032882	0.0307404
chr2	227729319	227779067	+	RHBDD1	49748	NM_032276	hsa_circ_0058495	0.0397384	0.023606	0.238302	0.100217	0.0522111	0.0105922	0.0324512	0.0224591	0.0321353	0.0685754	0.0124144	0.0278859	0.0722861	0.032882	0.0461106
chr15	80412669	80415142	+	ZFAND6	2473	NM_001242914	hsa_circ_0000643	0.0397384	0.023606	0.0280355	0.0200433	0.0522111	0.0529612	0.0324512	0.0224591	0.0321353	0.0685754	0.0124144	0.0278859	0.0722861	0.0219213	0.0153702
chr2	58449076	58459247	-	FANCL	10171	NM_001114636	hsa_circ_0001009	0.0397384	0.129833	0.0280355	0.0200433	0.0626533	0.0211845	0.0108171	0.0898365	0.0160676	0.14858	0.062072	0.0697147	0.0240954	0.0219213	0.0153702
chr2	240929490	240946787	-	NDUFA10	17297	NM_004544	hsa_circ_0001118	0.0264923	0.035409	0.0280355	0.0100217	0.0208844	0.0211845	0.0108171	0.101066	0.0160676	0.0228585	0.062072	0.0139429	0.0120477	0.0219213	0.0153702
chr3	169863210	169867032	-	PHC3	3822	NM_024947	hsa_circ_0001360	0.0264923	0.082621	0.0841065	0.0701517	0.0522111	0.0105922	0.0216341	0.0673774	0.0160676	0.0685754	0.0993151	0.0836577	0.0361431	0.0657639	0.0153702
chr6	47251673	47254331	-	TNFRSF21	2658	NM_014452	hsa_circ_0001610	0.0264923	0.047212	0.0140177	0.0400867	0.0626533	0.0317767	0.0108171	0.0224591	0.0321353	0.0228585	0.062072	0.0418288	0.0361431	0.0657639	0.0307404
chr1	1158623	1159348	-	SDF4	725	NM_016547	hsa_circ_0000002	0.0264923	0.059015	0.0420532	0.0501083	0.0417689	0.0211845	0.0432682	0.0673774	0.0482029	0.0800047	0.0372432	0.0418288	0.0722861	0.0438426	0.0307404
chr3	114069120	114070725	-	ZBTB20	1605	NM_001164346	hsa_circ_0005332	0.0264923	0.047212	0.252319	0.160347	0.104422	0.0953301	0.0649024	0.101066	0.0642706	0.182868	0.0496576	0.181258	0.192763	0.131528	0.107591
chr17	65941524	65972074	+	BPTF	30550	NM_004459	hsa_circ_0000799	0.0132461	0.070818	0.168213	0.110238	0.0939799	0.0529612	0.0432682	0.0561478	0.0803382	0.114292	0.0124144	0.0836577	0.0361431	0.0438426	0.0461106
chr9	114148656	114154104	-	KIAA0368	5448	NM_001080398	hsa_circ_0001882	0.0132461	0.11803	0.056071	0.0200433	0.0835377	0.0529612	0.0540853	0.0224591	0.0642706	0.0228585	0.0372432	0.0418288	0.0120477	0.0109607	0.0153702
Average								0.120018	0.155227	0.263364	0.171279	0.12056	0.0972559	0.0721137	0.182395	0.0895893	0.155853	0.112106	0.100981	0.0839688	0.0790496	0.0409872

## Sheet: Table S5
Chromosome	Start	End	Strand	GeneName	Length	Transcript_id	CircRNA_id	colon_1	colon_2	heart_1	heart_2	kidney_1	kidney_2	liver_1	liver_2	lung_1	lung_2	stomach_1	stomach_2	stomach_3	stomach_4	stomach_5
chr2	40655612	40657444	-	SLC8A1	1832	NM_001112802	hsa_circ_0000994	5.45313	3.33932	9.52922	9.62684	2.43207	1.66811	1.33755	0.00409585	1.50415	2.74325	1.29089	1.05942	0.00782756	0.43954	0.00225465
chr3	196118683	196129890	-	UBXN7	11207	NM_015562	hsa_circ_0001380	2.64143	3.226	2.05717	2.86428	2.57609	2.53169	2.24103	1.97907	1.90599	4.81143	1.2775	1.30488	2.25386	2.50424	1.47153
chr11	33307958	33309057	+	HIPK3	1099	NM_001048200	hsa_circ_0000284	7.70007	8.963	0	0	0	0	7.90491	3.88642	8.75471	0	6.10902	5.82843	8.42815	9.87612	5.16024
chr12	109046047	109048186	-	CORO1C	2139	NM_001105237	hsa_circ_0000437	4.29326e-05	0.358	4.51303e-05	4.88781e-05	2.86792e-05	0.2369	2.58824e-05	3.96833e-05	3.01754e-05	4.01313e-05	2.31825e-05	2.91691e-05	0.184304	0.180124	7.06818e-05
chr4	144464661	144465125	+	SMARCA5	464	NM_003601	hsa_circ_0001445	3.86419	5.08845	2.88551	3.55023	2.67559	2.98006	3.44419	2.25521	4.57601	6.0265	1.2404	1.70678	2.53554	3.24637	1.07156
chr1	117944807	117963271	+	MAN1A2	18464	NM_006699	hsa_circ_0000118	3.65247	5.91805	2.16754	2.08595	3.03412	3.85186	4.2173	4.9372	2.77994	5.02623	1.81538	2.66282	3.47429	3.45699	1.62249
chr7	158552176	158557544	-	ESYT2	5368	NM_020728	hsa_circ_0001776	4.84093	8.19954	5.18395	5.83487	4.05908	4.24464	4.49175	4.05087	5.03191	0	3.24545	2.27845	4.03843	5.63819	2.72382
chr12	70193988	70195501	+	RAB3IP	1513	NM_175625	hsa_circ_0000419	0.0130895	0.04622	6.802e-07	0.0116221	1.03595e-05	0.0774395	0.038268	0	6.2118e-06	6.72423e-05	3.2207e-06	1.23646e-05	0.000698188	3.14489e-05	4.86633e-05
chr20	30954186	30956926	+	ASXL1	2740	NM_015338	hsa_circ_0001136	1.22083	1.77903	2.09957	1.63323	2.26711	2.39494	3.14011	1.33987	2.63764	3.47222	1.23834	0.853083	2.26624	3.46153	1.6919
chr5	137320945	137324004	-	FAM13B	3059	NM_001101801	hsa_circ_0001535	1.45799	0.644867	0.217048	0.630011	0.404021	0.72906	0.406179	0.72547	0.812634	1.56645	0.0810548	6.39242e-05	0.433891	0.745452	0.148159
chr9	138773478	138774924	-	CAMSAP1	1446	NM_015447	hsa_circ_0001900	0.368804	0.561636	1.17103	0.87955	0.961265	0.720253	0.648142	0.4654	1.15242	1.0264	0.503678	0.418644	0.547453	0.901931	0.314555
chr9	33971648	33973235	-	UBAP2	1587	NM_018449	hsa_circ_0001851	1.31769	1.72167	1.73364	1.83805	1.92421	1.29898	1.36613	1.28289	1.57232	2.21854	1.01632	1.14106	1.538	2.4901	1.16693
chr16	85667519	85667738	+	GSE1	219	NM_014615	hsa_circ_0000722	2.01453	2.20784	1.50388	1.01986	1.07642	0.837349	2.22414	1.25726	2.14941	2.38709	1.56485	1.28849	2.65656	2.94277	1.96437
chr2	120885263	120936697	+	EPB41L5	51434	NM_020909		0.89665	0.745323	0.973104	0.891593	3.31645	2.92099	1.8434	3.77203	0.884675	2.24645	0.556982	0.651994	0.888592	0.930788	0.621813
chr7	99621041	99621930	+	ZKSCAN1	889	NM_003439	hsa_circ_0001727	6.4473	6.3808	2.87478	3.82556	4.1016	5.45049	0	0	2.41971	5.69138	3.92622	2.96853	8.88684	8.76828	4.70739
chr4	37633006	37640126	-	RELL1	7120	NM_001085399	hsa_circ_0001400	1.6331	2.45965	1.76184	0.758719	1.27529	0.664752	0.642134	1.4305	1.32718	0.830422	1.48713	2.3038	1.6498	2.70464	1.30179
chr8	37623043	37623873	+	PROSC	830	NM_007198	hsa_circ_0001788	3.81163	7.54845	8.11517	4.21423	7.48404	5.52795	8.22963	8.40345	5.10374	5.44213	3.48767	2.91651	4.52033	4.13994	2.21794
chr17	57430575	57430887	+	YPEL2	312	NM_001005404	hsa_circ_0005600	1.72994	2.70871	1.64849	2.54617	4.72318	2.5057	3.8491	1.92482	1.11815	2.83521	0.945375	0.676444	2.38071	2.22342	0.971065
chr15	41961025	41962156	+	MGA	1131	NM_001080541	hsa_circ_0000591	0.837126	1.48541	0.452438	0.69647	0.499419	0.432688	0.00126909	0.810719	0.939257	0.41851	0.333194	0.281998	0.256667	0.503498	0.00190766
chr18	9182379	9221997	+	ANKRD12	39618	NM_015208	hsa_circ_0000826	1.55516	1.84575	0.94795	0.747546	0.714892	1.61522	0.883934	0.824776	0.716279	1.9246	0.386773	0.539633	1.45465	1.23304	0.505332
chr3	169854206	169867032	-	PHC3	12826	NM_024947	hsa_circ_0001359	3.1096	3.90782	1.55496	2.486	1.79518	2.75356	2.23644	2.01748	1.61734	4.26411	1.23722	1.56554	3.11833	3.73145	1.93747
chr4	87967317	87968746	+	AFF1	1429	NM_001166693	hsa_circ_0001423	3.82784	3.43982	3.03071	2.21261	3.4214	4.2564	2.47525	3.64461	1.85156	3.77517	1.6931	1.12843	2.34613	3.85057	1.39636
chr10	112723882	112745523	+	SHOC2	21641	NM_001269039	hsa_circ_0020028	1.39337e-05	5.22504e-05	1.14912e-05	8.0418e-06	0.191738	7.85e-06	0.173855	1.4599e-05	1.13443e-05	1.36639e-05	1.3607e-05	6.1727e-06	1.13778e-05	4.43038e-05	9.1612e-06
chr2	227729319	227779067	+	RHBDD1	49748	NM_032276	hsa_circ_0058495	0.536734	1.02943	2.22471	0.75957	1.28743	1.30763	2.2249	1.12764	0.930916	1.63273	0.842733	0.378897	0.945275	1.92612	0.329801
chr15	80412669	80415142	+	ZFAND6	2473	NM_001242914	hsa_circ_0000643	0.00254832	0.371068	0.517912	0.000333625	0.348958	0.00125956	2.1642	0.000397509	0.00535897	0.0011844	0.000877737	0.461804	0.5113	0.46571	0.505757
chr2	58449076	58459247	-	FANCL	10171	NM_001114636	hsa_circ_0001009	1.29571	1.14454	2.22675e-05	7.0833e-06	0.221365	0.114225	0	0.000320769	0.000224251	0.278195	0.852572	0.00212851	1.6598	0.238387	4.77262e-05
chr2	240929490	240946787	-	NDUFA10	17297	NM_004544	hsa_circ_0001118	3.80639	4.4138	4.60683	7.81888	3.95835	3.38901	6.1046	3.1535	1.74812	2.13311	1.45679	1.71761	2.7785	2.99112	4.47829
chr3	169863210	169867032	-	PHC3	3822	NM_024947	hsa_circ_0001360	3.1096	3.90782	1.55496	2.486	1.79518	2.75356	2.23644	2.01748	1.61734	4.26411	1.23722	1.56554	3.11833	3.73145	1.93747
chr6	47251673	47254331	-	TNFRSF21	2658	NM_014452	hsa_circ_0001610	3.00158	2.71796	1.18706	0.854531	0	4.57525	1.2492	0.626646	3.91949	2.59566	3.7196	2.01855	5.08909	8.58144	3.23376
chr1	1158623	1159348	-	SDF4	725	NM_016547	hsa_circ_0000002	0.0818525	0.146461	0.590963	3.1433e-06	0.334115	0.135438	0.560027	6.8668e-06	0.84415	0.200843	0.0653937	4.9725e-06	4.8052e-06	0.0750293	0.106876
chr3	114069120	114070725	-	ZBTB20	1605	NM_001164346	hsa_circ_0005332	0	0	0.55786	0.756956	1.02699	0.257892	0.364001	5.324e-06	1.4e-09	0.0549545	0	7.0351e-06	4.372e-06	0	0
chr17	65941524	65972074	+	BPTF	30550	NM_004459	hsa_circ_0000799	2.36618	2.32467	0.631563	1.13041	0.957141	2.14425	1.87517	1.09577	1.36456	3.60379	0.629057	0.866159	1.98016	2.19499	1.04195
chr9	114148656	114154104	-	KIAA0368	5448	NM_001080398	hsa_circ_0001882	6.15789	7.08793	7.84514	7.2015	5.72228	4.62707	7.2319	3.56342	5.03222	5.72605	2.10169	2.84087	4.45033	5.81151	2.88934

## Sheet: Table S6
Chromosome	Start	End	Strand	GeneName	Length	Transcript_id
chr11	33307958	33309057	+	HIPK3	1099	NM_001048200
chr2	189867680	189867788	+	COL3A1	108	NM_000090
chr3	196118683	196129890	-	UBXN7	11207	NM_015562
chr9	113734352	113735838	-	LPAR1	1486	NM_057159
chr7	94047810	94047864	+	COL1A2	54	NM_000089
chr1	117944807	117963271	+	MAN1A2	18464	NM_006699
chr2	189864010	189864109	+	COL3A1	99	NM_000090
chr2	40655612	40657444	-	SLC8A1	1832	NM_001112802
chr4	37633006	37640126	-	RELL1	7120	NM_001085399
chr5	95091099	95099324	+	RHOBTB3	8225	NM_014899
chr12	109046047	109048186	-	CORO1C	2139	NM_001105237
chr11	92085261	92088570	+	FAT3	3309	NM_001008781
chr4	187627716	187630999	-	FAT1	3283	NM_005245
chr16	68155889	68160513	+	NFATC3	4624	NM_173163
chr4	144464661	144465125	+	SMARCA5	464	NM_003601
chr9	16435552	16437522	-	BNC2	1970	NM_017637
chr2	189867680	189868190	+	COL3A1	510	NM_000090
chr14	99924615	99932150	-	SETD3	7535	NM_032233
chr19	39076577	39076831	+	RYR1	254	NM_000540
chr20	30954186	30956926	+	ASXL1	2740	NM_015338
chr9	37424841	37426651	+	GRHPR	1810	NM_012203
chr2	189872225	189872333	+	COL3A1	108	NM_000090
chr2	55209650	55214834	-	RTN4	5184	NM_153828
chr1	23724035	23744502	-	TCEA3	20467	NM_003196
chr10	74474868	74475660	+	MCU	792	NR_073062
chr9	138773478	138774924	-	CAMSAP1	1446	NM_015447
chr6	18236682	18258636	-	DEK	21954	NM_003472
chr22	21288066	21288532	+	CRKL	466	NM_005207
chr14	73614502	73614802	+	PSEN1	300	NM_007318
chr3	114069120	114070725	-	ZBTB20	1605	NM_001164346
chr1	41536266	41541123	-	SCMH1	4857	NM_001172218
chr17	65941524	65972074	+	BPTF	30550	NM_004459
chr2	152352789	152359399	-	NEB	6610	NM_001164508
chr7	24663284	24708279	+	MPP6	44995	NM_016447
chr6	118832460	118887479	-	CEP85L	55019	NM_206921
chr2	9048750	9098771	-	MBOAT2	50021	NM_138799
chr2	61749745	61753656	-	XPO1	3911	NM_003400
chr1	35824525	35827390	+	ZMYM4	2865	NM_005095
chr5	137320945	137324004	-	FAM13B	3059	NM_001101801
chr2	61749745	61761038	-	XPO1	11293	NM_003400
chr19	13039155	13039661	-	FARSA	506	NM_004461
chr1	33760537	33760906	+	ZNF362	369	NM_152493
chr2	72945231	72960247	-	EXOC6B	15016	NM_015189
chr14	21971315	21972024	-	METTL3	709	NM_019852
chr9	33953282	33963789	-	UBAP2	10507	NM_018449
chr7	128655032	128658211	-	TNPO3	3179	NM_012470
chr5	176370335	176385155	-	UIMC1	14820	NM_016290
chr15	41988272	41991357	+	MGA	3085	NM_001080541
chr15	41961025	41962156	+	MGA	1131	NM_001080541
chr8	41518947	41519459	-	ANK1	512	NM_000037
chr20	32207322	32211102	+	CBFA2T2	3780	NM_001039709
chr10	34558584	34573173	-	PARD3	14589	NM_001184786
chr5	167915606	167921655	+	RARS	6049	NM_002887
chr2	120885263	120936697	+	EPB41L5	51434	NM_020909
chr1	117944807	117957453	+	MAN1A2	12646	NM_006699
chr7	80418621	80440017	-	SEMA3C	21396	NM_006379
chr4	56277780	56284152	+	TMEM165	6372	NR_073070
chr7	94049702	94049756	+	COL1A2	54	NM_000089
chr6	170846321	170858201	-	PSMB1	11880	NM_002793
chr11	36248634	36248980	+	LDLRAD3	346	NM_174902
chr7	99621041	99621930	+	ZKSCAN1	889	NM_003439
chr3	129599151	129599402	-	TMCC1	251	NM_001017395
chr9	33971648	33973235	-	UBAP2	1587	NM_018449
chr10	112723882	112745523	+	SHOC2	21641	NM_001269039
chr7	94056499	94056607	+	COL1A2	108	NM_000089
chr17	48267219	48267469	-	COL1A1	250	NM_000088
chr9	114148656	114154104	-	KIAA0368	5448	NM_001080398
chr16	68155889	68157024	+	NFATC3	1135	NM_173163
chr10	116879948	116889297	+	ATRNL1	9349	NR_074088
chr6	131247744	131277639	-	EPB41L2	29895	NM_001199388
chr17	48268177	48268285	-	COL1A1	108	NM_000088
chr20	2944917	2945848	+	PTPRA	931	NM_080840
chr2	190656515	190682906	+	PMS1	26391	NM_000534
chr4	87967317	87968746	+	AFF1	1429	NM_001166693
chr4	77055327	77065626	-	NUP54	10299	NM_017426
chr21	37711071	37717005	+	MORC3	5934	NM_015358
chr10	96018556	96018907	+	PLCE1	351	NM_016341
chr7	94050320	94051264	+	COL1A2	944	NM_000089
chr12	27867712	27877119	+	MRPS35	9407	NM_021821
chr8	141749116	141762415	-	PTK2	13299	NM_005607
chr3	169863210	169867032	-	PHC3	3822	NM_024947
chr1	7837219	7838229	+	VAMP3	1010	NM_004781
chr16	31230415	31230840	+	TRIM72	425	NM_001008274
chr16	85667519	85667738	+	GSE1	219	NM_014615
chr7	94049852	94050374	+	COL1A2	522	NM_000089
chr6	155095122	155116273	+	SCAF8	21151	NM_014892
chr2	24357988	24369956	+	FAM228B	11968	NM_001145710
chr2	189862061	189862479	+	COL3A1	418	NM_000090
chr1	42730785	42744343	-	FOXJ3	13558	NM_001198851
chr19	39076577	39077216	+	RYR1	639	NM_000540
chr10	7318853	7327916	-	SFMBT2	9063	NM_001029880
chr7	94049852	94049960	+	COL1A2	108	NM_000089
chr16	30740286	30740893	+	SRCAP	607	NM_006662
chr22	36006930	36007153	-	MB	223	NM_005368
chr3	169854206	169867032	-	PHC3	12826	NM_024947
chr2	189864010	189864303	+	COL3A1	293	NM_000090
chr12	70193988	70195501	+	RAB3IP	1513	NM_175625
chr10	126370175	126370948	-	FAM53B	773	NM_014661
chr6	163876310	163899928	+	QKI	23618	NM_206854
chr4	106155053	106158508	+	TET2	3455	NM_001127208
chr5	72370568	72373320	+	FCHO2	2752	NM_138782
chr9	138741982	138774924	-	CAMSAP1	32942	NM_015447
chr1	8601272	8674745	-	RERE	73473	NM_012102
chr10	128768965	128798571	+	DOCK1	29606	NM_001380
chr8	141828375	141900868	-	PTK2	72493	NM_005607
chr2	148730307	148733544	-	ORC4	3237	NM_181741
chr1	32381495	32385259	-	PTP4A2	3764	NM_080391
chr20	57014000	57016139	+	VAPB	2139	NM_004738
chr9	86293355	86301070	-	UBQLN1	7715	NM_013438
chr19	18650180	18650530	-	FKBP8	350	NM_012181
chr1	92798947	92846430	+	RPAP2	47483	NM_024813
chr5	124036706	124036962	-	ZNF608	256	NM_020747
chr7	94047810	94049756	+	COL1A2	1946	NM_000089
chr5	38523520	38530768	-	LIFR	7248	NM_001127671
chr7	33185853	33217203	+	BBS9	31350	NM_014451
chr3	56626997	56628056	+	CCDC66	1059	NM_001141947
chr15	49528047	49531564	+	GALK2	3517	NM_001001556
chr2	179552837	179603087	-	TTN	50250	NM_133378
chr2	239090705	239093928	-	ILKAP	3223	NM_030768
chr15	76566752	76588078	-	ETFA	21326	NM_001127716
chr12	95602618	95605043	-	FGD6	2425	NM_018351
chr13	61013821	61041513	+	TDRD3	27692	NM_001146070
chr2	122363276	122363756	-	CLASP1	480	NM_015282
chr22	46096161	46136418	+	ATXN10	40257	NM_001167621
chr19	45766370	45766625	+	MARK4	255	NM_031417
chr4	148778703	148803083	+	ARHGAP10	24380	NM_024605
chr2	160980301	160983112	-	ITGB6	2811	NM_000888
chr2	148730307	148739650	-	ORC4	9343	NM_181741
chr5	113740134	113740553	+	KCNN2	419	NM_021614
chr10	105197771	105198565	+	PDCD11	794	NM_014976
chr7	65705311	65751696	+	TPST1	46385	NM_003596
chr3	71090478	71102924	-	FOXP1	12446	NM_032682
chr21	30693541	30702014	+	BACH1	8473	NM_206866
chr16	71799391	71803602	-	AP1G1	4211	NM_001128
chr10	70404454	70406762	+	TET1	2308	NM_030625
chr20	39721111	39729993	+	TOP1	8882	NM_003286
chr14	102506572	102507010	+	DYNC1H1	438	NM_001376
chr19	46357432	46357765	-	SYMPK	333	NM_004819
chr7	94047035	94047143	+	COL1A2	108	NM_000089
chr4	62800557	62813994	+	LPHN3	13437	NM_015236
chr3	170906490	170912424	-	TNIK	5934	NM_001161562
chr7	128845043	128846428	+	SMO	1385	NM_005631
chr7	155457868	155473602	+	RBM33	15734	NM_053043
chr3	119222378	119232566	+	TIMMDC1	10188	NM_016589
chr18	46858233	46906128	-	DYM	47895	NM_017653
chr9	96233422	96261168	+	FAM120A	27746	NM_014612
chr1	145594038	145595220	-	POLR3C	1182	NM_006468
chr1	52959282	52975384	-	ZCCHC11	16102	NM_015269
chr2	169547543	169574488	+	CERS6	26945	NM_001256126
chr14	50616725	50616948	-	SOS2	223	NM_006939
chr12	46230371	46233279	+	ARID2	2908	NM_152641
chr1	23356961	23377013	+	KDM1A	20052	NM_015013
chr7	152007050	152012423	-	MLL3	5373	NM_170606
chr19	38954062	38954490	+	RYR1	428	NM_000540
chr8	141856358	141900868	-	PTK2	44510	NM_005607
chr1	8555122	8674745	-	RERE	119623	NM_012102
chr19	47767859	47768203	+	CCDC9	344	NM_015603
chr10	97154757	97170534	-	SORBS1	15777	NM_001034954
chr7	80418621	80435074	-	SEMA3C	16453	NM_006379
chr15	30053341	30065560	-	TJP1	12219	NM_175610
chr12	32751430	32764217	+	FGD4	12787	NM_139241
chr3	73651504	73657835	-	PDZRN3	6331	NM_015009
chr14	23378691	23380612	-	RBM23	1921	NM_001077351
chr20	46252654	46262380	+	NCOA3	9726	NM_006534
chr2	179518153	179522308	-	TTN	4155	NM_001267550
chr2	203329531	203332412	+	BMPR2	2881	NM_001204
chr1	230798886	230810870	+	COG2	11984	NM_007357
chr20	62152636	62152716	+	PPDPF	80	NM_024299
chr7	69364271	69364484	+	AUTS2	213	NM_015570
chr3	171830241	171851336	+	FNDC3B	21095	NM_022763
chr1	78267015	78280916	+	FAM73A	13901	NM_198549
chr6	157405795	157431695	+	ARID1B	25900	NM_020732
chr7	101870646	101870949	+	CUX1	303	NM_181552
chr7	94047035	94047864	+	COL1A2	829	NM_000089
chr20	62407030	62422143	-	ZBTB46	15113	NM_025224
chr10	95790439	95792009	+	PLCE1	1570	NM_016341
chr2	230723487	230744844	-	TRIP12	21357	NM_004238
chr5	82832825	82850857	+	VCAN	18032	NM_004385
chr18	19345732	19359646	+	MIB1	13914	NM_020774
chr10	97141441	97170534	-	SORBS1	29093	NM_001034954
chr5	56160560	56161804	+	MAP3K1	1244	NM_005921
chr21	46548316	46554747	+	ADARB1	6431	NM_015833
chr1	44773981	44804994	-	ERI3	31013	NM_024066
chr5	153413350	153414527	-	FAM114A2	1177	NM_018691
chr6	87925620	87928449	+	ZNF292	2829	NM_015021
chr4	73956383	73958017	-	ANKRD17	1634	NM_032217
chr5	16779653	16783578	-	MYO10	3925	NM_012334
chr2	152363422	152370942	-	NEB	7520	NM_001164508
chr9	33986757	33998862	-	UBAP2	12105	NM_018449
chr12	32760890	32764217	+	FGD4	3327	NM_139241
chr11	70265851	70265962	+	CTTN	111	NM_001184740
chr1	29481207	29481422	-	SRSF4	215	NM_005626
chr19	5604593	5604947	-	SAFB2	354	NM_014649
chr12	31595708	31600703	-	DENND5B	4995	NM_144973
chr22	30374430	30375041	+	MTMR3	611	NM_153051
chr5	60768507	60790237	+	ZSWIM6	21730	NM_020928
chr6	131276244	131277639	-	EPB41L2	1395	NM_001199388
chr22	46125304	46136418	+	ATXN10	11114	NM_001167621
chr9	16727794	16738483	-	BNC2	10689	NM_017637
chr2	48049356	48050499	-	FBXO11	1143	NM_001190274
chr1	59787207	59812070	+	FGGY	24863	NM_001244714
chr2	179664551	179664637	-	TTN	86	NM_133432
chr2	100078957	100081447	-	REV1	2490	NM_001037872
chr3	183361267	183390272	+	KLHL24	29005	NM_017644
chr8	37623043	37623873	+	PROSC	830	NM_007198
chr15	25650607	25657118	-	UBE3A	6511	NM_000462
chr3	157839891	157841780	+	RSRC1	1889	NM_001271838
chr9	5968018	5988545	-	KIAA2026	20527	NM_001017969
chr21	47535785	47535967	+	COL6A2	182	NM_001849
chr6	51875106	51900519	-	PKHD1	25413	NM_138694
chr8	52773404	52773806	-	PCMTD1	402	NM_052937
chr21	17135209	17138460	+	USP25	3251	NM_013396
chr1	8601272	8617582	-	RERE	16310	NM_012102
chr21	47768925	47769734	+	PCNT	809	NM_006031
chr10	17645558	17646046	-	PTPLA	488	NM_014241
chrX	53430497	53430825	-	SMC1A	328	NM_006306
chr19	34921480	34925873	+	UBA2	4393	NM_005499
chr2	211018218	211019335	-	KANSL1L	1117	NM_152519
chr3	125032151	125050082	-	ZNF148	17931	NM_021964
chr7	94034984	94035615	+	COL1A2	631	NM_000089
chr2	179518153	179526569	-	TTN	8416	NM_001267550
chr12	83250788	83251359	+	TMTC2	571	NM_152588
chr4	148860975	148876525	+	ARHGAP10	15550	NM_024605
chr12	121220457	121222396	-	SPPL3	1939	NM_139015
chr7	56049902	56051561	+	GBAS	1659	NM_001483
chr19	34922765	34929671	+	UBA2	6906	NM_005499
chr8	93017343	93029591	-	RUNX1T1	12248	NM_001198633
chr12	70671911	70704797	+	CNOT2	32886	NR_037615
chr6	47251673	47254331	-	TNFRSF21	2658	NM_014452
chr21	34804483	34805178	+	IFNGR2	695	NM_005534
chr3	170841384	170846667	-	TNIK	5283	NM_001161562
chr7	65751497	65751696	+	TPST1	199	NM_003596
chr11	130130750	130131824	-	ZBTB44	1074	NM_014155
chr15	80412669	80415142	+	ZFAND6	2473	NM_001242914
chr12	12397195	12397589	-	LRP6	394	NM_002336
chr2	189864195	189864621	+	COL3A1	426	NM_000090
chr5	138699447	138700432	+	PAIP2	985	NM_001033112
chr20	60714130	60716000	-	PSMA7	1870	NM_002792
chr2	202010100	202014558	+	CFLAR	4458	NM_001202518
chr13	21305979	21306260	-	N6AMT2	281	NM_174928
chr4	62800557	62863983	+	LPHN3	63426	NM_015236
chr13	109318233	109379931	+	MYO16	61698	NM_001198950
chr11	18312988	18314523	-	HPS5	1535	NM_007216
chrX	135289950	135290120	+	FHL1	170	NR_027621
chr1	92327027	92327201	-	TGFBR3	174	NR_036634
chr15	63354413	63354476	+	TPM1	63	NM_001018007
chr9	19286766	19305525	+	DENND4C	18759	NM_017925
chr2	144966169	144969146	-	GTDC1	2977	NM_001164629
chr16	49764681	49823457	-	ZNF423	58776	NM_001271620
chr8	141874410	141900868	-	PTK2	26458	NM_005607
chr2	106774513	106782539	-	UXS1	8026	NM_025076
chr4	62800557	62910267	+	LPHN3	109710	NM_015236
chr18	9583114	9595100	-	PPP4R1	11986	NM_001042388
chr18	19345732	19399607	+	MIB1	53875	NM_020774
chr1	236969443	236979843	+	MTR	10400	NM_000254
chr22	38890634	38897285	-	DDX17	6651	NM_006386
chr7	140402665	140404763	+	NDUFB2	2098	NM_004546
chr7	129679303	129688984	-	ZC3HC1	9681	NM_016478
chr3	110830876	110866331	+	PVRL3	35455	NM_001243288
chr2	215632205	215661841	-	BARD1	29636	NM_000465
chr3	171965322	171969331	+	FNDC3B	4009	NM_022763
chr12	111990083	111993723	-	ATXN2	3640	NM_002973
chr16	53907697	53922863	+	FTO	15166	NM_001080432
chr8	42183487	42186732	+	IKBKB	3245	NM_001556
chr3	149563797	149639014	+	RNF13	75217	NM_183381
chr3	150834124	150845771	+	MED12L	11647	NM_053002
chr13	42439871	42442613	-	VWA8	2742	NM_015058
chr1	59805629	59844509	+	FGGY	38880	NM_018291
chr5	122881110	122911657	+	CSNK1G3	30547	NM_001270572
chr8	18656804	18662408	-	PSD3	5604	NM_015310
chr1	8555122	8617582	-	RERE	62460	NM_012102
chr2	189867023	189867788	+	COL3A1	765	NM_000090
chr17	57430575	57430887	+	YPEL2	312	NM_001005404
chr12	6619387	6619717	+	SCARNA10	330	NR_004387
chr13	76379614	76408523	+	LMO7	28909	NM_015842
chr7	44684925	44687358	+	OGDH	2433	NM_002541
chr9	33351557	33352717	+	NFX1	1160	NM_002504
chr8	42914234	42919358	+	FNTA	5124	NM_002027
chr3	167754623	167759262	-	GOLIM4	4639	NM_014498
chr15	65266939	65275931	-	SPG21	8992	NM_001127889
chr11	85707868	85714494	-	PICALM	6626	NM_001008660
chr12	111923074	111948386	-	ATXN2	25312	NM_002973
chr15	66044716	66053776	-	DENND4A	9060	NM_005848
chr4	79747190	79772210	+	BMP2K	25020	NM_017593
chr2	189857612	189858185	+	COL3A1	573	NM_000090
chr5	153409048	153414527	-	FAM114A2	5479	NM_018691
chr11	61205096	61205585	+	SDHAF2	489	NM_017841
chr8	38287199	38287466	-	FGFR1	267	NM_001174067
chr4	151023629	151023964	+	DCLK2	335	NR_036614
chr7	148543561	148544397	-	EZH2	836	NM_152998
chr8	61496766	61504528	+	RAB2A	7762	NM_002865
chr17	76075475	76079247	+	TNRC6C	3772	NM_018996
chr4	128995614	128999117	+	LARP1B	3503	NM_018078
chr18	9182379	9221997	+	ANKRD12	39618	NM_015208
chr5	65284462	65290692	+	ERBB2IP	6230	NM_001253698
chr8	68018139	68028357	+	CSPP1	10218	NM_024790
chr2	45773870	45780869	-	SRBD1	6999	NM_018079
chr3	127429418	127441409	-	MGLL	11991	NM_007283
chr12	51402258	51404549	-	SLC11A2	2291	NR_033421
chr7	42063066	42088295	-	GLI3	25229	NM_000168
chr18	51797729	51800460	+	POLI	2731	NM_007195
chr18	74561481	74563895	+	ZNF236	2414	NM_007345
chr12	69983264	69987393	+	CCT2	4129	NM_006431
chr4	38091552	38104778	+	TBC1D1	13226	NM_015173
chr1	211952259	211966532	-	LPGAT1	14273	NM_014873
chr17	44248220	44249598	-	KANSL1	1378	NM_001193466
chr7	74119495	74133260	+	GTF2I	13765	NM_033001
chr1	156303337	156304709	-	CCT3	1372	NM_005998
chr1	155823066	155823597	-	GON4L	531	NM_032292
chr18	76914503	76974038	+	ATP9B	59535	NM_198531
chr6	170626457	170639638	+	FAM120B	13181	NM_032448
chr19	30476129	30477324	+	URI1	1195	NM_001252641
chr9	84225134	84235472	-	TLE1	10338	NM_005077
chr19	3980838	3980977	-	EEF2	139	NM_001961
chr7	94049852	94051264	+	COL1A2	1412	NM_000089
chr5	36953719	36976504	+	NIPBL	22785	NM_133433
chr6	159001971	159010814	+	TMEM181	8843	NM_020823
chr10	27821435	27822923	+	RAB18	1488	NM_021252
chr7	40027197	40041630	+	CDK13	14433	NM_031267
chr6	4891946	4892613	+	CDYL	667	NR_026590
chr2	63206322	63223901	+	EHBP1	17579	NM_015252
chr8	101299728	101300495	-	RNF19A	767	NM_015435
chr6	135621637	135644462	-	AHI1	22825	NM_017651
chr6	170852688	170858201	-	PSMB1	5513	NM_002793
chr2	179526485	179528243	-	TTN	1758	NM_001267550
chr3	119582265	119624699	-	GSK3B	42434	NM_001146156
chr5	109049220	109051965	+	MAN2A1	2745	NM_002372
chr1	211526580	211527809	+	TRAF5	1229	NM_004619
chr8	38314873	38315052	-	FGFR1	179	NM_001174067
chr1	107866903	107867544	+	NTNG1	641	NM_014917
chr6	73016960	73043538	+	RIMS1	26578	NM_001168407
chr11	34978930	34999729	+	PDHX	20799	NM_003477
chr6	163876310	163956157	+	QKI	79847	NM_206854
chr19	16790794	16793319	+	TMEM38A	2525	NM_024074
chr20	35812582	35812776	+	RPN2	194	NM_001135771
chr1	35846859	35854683	+	ZMYM4	7824	NM_005095
chr6	168271065	168290006	+	MLLT4	18941	NM_001207008
chr1	48821341	48825442	-	SPATA6	4101	NM_019073
chr15	90982563	90986710	+	IQGAP1	4147	NM_003870
chr12	124904502	124915333	-	NCOR2	10831	NM_006312
chr7	94055734	94056373	+	COL1A2	639	NM_000089
chr22	28692185	28693840	-	TTC28	1655	NM_001145418
chr15	43120125	43170882	-	TTBK2	50757	NM_173500
chr5	95072592	95119667	+	RHOBTB3	47075	NM_014899
chr11	94528176	94533477	+	AMOTL1	5301	NM_130847
chr18	29691716	29693823	+	RNF138	2107	NM_001191324
chr5	72157634	72161556	+	TNPO1	3922	NM_153188
chr1	231090078	231097049	-	TTC13	6971	NM_001122835
chr2	189870075	189870985	+	COL3A1	910	NM_000090
chr5	78734832	78752841	-	HOMER1	18009	NM_004272
chr21	17205666	17214859	+	USP25	9193	NM_013396
chr11	58317258	58318705	-	LPXN	1447	NM_001143995
chr8	122640953	122641580	-	HAS2	627	NM_005328
chr9	6880011	6893232	+	KDM4C	13221	NM_015061
chr6	76344422	76373234	+	SENP6	28812	NM_015571
chr10	86177526	86185649	+	CCSER2	8123	NM_018999
chr10	15858833	15889942	-	FAM188A	31109	NM_024948
chr11	108098321	108106561	+	ATM	8240	NM_000051
chr1	8525984	8674745	-	RERE	148761	NM_012102
chr12	1136913	1137738	+	ERC1	825	NR_027948
chr5	82832825	82838087	+	VCAN	5262	NM_004385
chr17	80721840	80739597	+	TBCD	17757	NM_005993
chr10	123298105	123325218	-	FGFR2	27113	NM_001144913
chr11	85707868	85742653	-	PICALM	34785	NM_001008660
chr1	21083658	21103243	-	HP1BP3	19585	NM_016287
chr7	129760588	129762042	+	KLHDC10	1454	NM_014997
chr16	17352844	17353355	-	XYLT1	511	NM_022166
chr17	48265890	48265998	-	COL1A1	108	NM_000088
chr9	72912881	72969789	+	SMC5	56908	NM_015110
chr1	92798947	92811471	+	RPAP2	12524	NM_024813
chr5	170610170	170632616	+	RANBP17	22446	NM_022897
chr10	65140077	65140242	-	JMJD1C	165	NM_032776
chr5	88044886	88057145	-	MEF2C	12259	NM_001193349
chr19	41089303	41089623	+	SHKBP1	320	NM_138392
chr2	210968827	211019335	-	KANSL1L	50508	NM_152519
chr2	38790327	38809310	-	HNRPLL	18983	NM_138394
chr2	152403942	152410539	-	NEB	6597	NM_001164508
chr1	113124613	113140708	-	ST7L	16095	NM_138728
chr9	137582757	137593179	+	COL5A1	10422	NM_000093
chr4	75040222	75091111	+	MTHFD2L	50889	NM_001144978
chr13	111857635	111885640	+	ARHGEF7	28005	NM_001113513
chr5	108103793	108134090	+	FER	30297	NM_005246
chr7	73770739	73771807	+	CLIP2	1068	NM_032421
chr14	76633005	76647192	+	GPATCH2L	14187	NM_017972
chr18	42529845	42533305	+	SETBP1	3460	NM_015559
chr9	96233422	96238620	+	FAM120A	5198	NM_014612
chr12	28458581	28460682	+	CCDC91	2101	NM_018318
chr11	61133516	61135470	+	TMEM138	1954	NM_016464
chr17	73038275	73038754	-	ATP5H	479	NM_001003785
chr15	74963795	74967483	-	EDC3	3688	NM_001142443
chr6	16326624	16328701	-	ATXN1	2077	NM_000332
chr2	240929490	240946787	-	NDUFA10	17297	NM_004544
chr11	66407170	66407594	+	RBM4	424	NM_002896
chr10	96005702	96006378	+	PLCE1	676	NM_016341
chr19	8520288	8528570	+	HNRNPM	8282	NM_005968
chr10	102683731	102690835	+	FAM178A	7104	NM_001136123
chr1	78267015	78309092	+	FAM73A	42077	NM_198549
chr8	42812236	42819617	+	HOOK3	7381	NM_032410
chr11	34111725	34112225	+	CAPRIN1	500	NM_005898
chr7	156619298	156629579	-	LMBR1	10281	NM_022458
chr10	128768965	128926028	+	DOCK1	157063	NM_001380
chr5	179132679	179137066	+	CANX	4387	NM_001024649
chr18	6263945	6312055	-	L3MBTL4	48110	NM_173464
chr11	32948702	32956981	+	QSER1	8279	NM_001076786
chr1	52956403	52975384	-	ZCCHC11	18981	NM_015269
chr10	24880815	24883968	-	ARHGAP21	3153	NM_020824
chr16	7629778	7657340	+	RBFOX1	27562	NM_001142334
chr10	70404454	70412351	+	TET1	7897	NM_030625
chr7	77210743	77221573	+	PTPN12	10830	NM_001131008
chr11	119155678	119156276	+	CBL	598	NM_005188
chr15	63354413	63354844	+	TPM1	431	NM_001018007
chr3	50142509	50143142	+	RBM5	633	NM_005778
chr2	179534318	179534402	-	TTN	84	NM_001267550
chr3	196812450	196846401	-	DLG1	33951	NM_001204386
chr8	77616277	77620283	+	ZFHX4	4006	NM_024721
chr10	17746429	17747740	+	STAM	1311	NM_003473
chr1	27056141	27059283	+	ARID1A	3142	NM_006015
chr3	188242452	188327632	+	LPP	85180	NM_001167671
chr12	56094682	56094938	-	ITGA7	256	NM_001144996
chr1	115005725	115007010	-	TRIM33	1285	NM_015906
chr4	83867410	83900159	-	LIN54	32749	NM_194282
chr2	227729319	227779067	+	RHBDD1	49748	NM_032276
chr6	144808683	144814592	+	UTRN	5909	NM_007124
chr2	9083315	9098771	-	MBOAT2	15456	NM_138799
chr15	43120125	43132631	-	TTBK2	12506	NM_173500
chr12	120995084	120995485	+	RNF10	401	NM_014868
chr3	18419661	18462483	-	SATB1	42822	NM_001195470
chr15	78768529	78775776	+	IREB2	7247	NM_004136
chr5	179688683	179707608	-	MAPK9	18925	NM_001135044
chr8	28821327	28837673	+	HMBOX1	16346	NM_024567
chr9	126519981	126641300	-	DENND1A	121319	NM_020946
chr2	69581620	69601245	-	GFPT1	19625	NM_001244710
chr3	113207791	113225452	-	SPICE1	17661	NM_144718
chr2	152370831	152370942	-	NEB	111	NM_001164508
chr2	71623270	71645769	+	ZNF638	22499	NM_001252612
chr12	89860546	89866052	-	POC1B	5506	NR_037660
chr13	20625572	20641530	+	ZMYM2	15958	NM_003453
chr3	179481789	179483636	+	USP13	1847	NM_003940
chr8	28013458	28019595	+	ELP3	6137	NM_018091
chr11	120916382	120930794	+	TBCEL	14412	NM_001130047
chr10	7285519	7327916	-	SFMBT2	42397	NM_001029880
chr7	151960100	152012423	-	MLL3	52323	NM_170606
chr16	27224905	27226329	+	KDM8	1424	NM_001145348
chr3	47719687	47727660	-	SMARCC1	7973	NM_003074
chr2	33525517	33525640	+	LTBP1	123	NM_206943
chr2	231307651	231314970	+	SP100	7319	NM_001206703
chr7	94049702	94049960	+	COL1A2	258	NM_000089
chr3	37323448	37343823	+	GOLGA4	20375	NM_002078
chr7	90355880	90356126	+	CDK14	246	NM_012395
chr1	151611363	151641111	+	SNX27	29748	NM_030918
chr18	9583114	9595151	-	PPP4R1	12037	NM_001042388
chr13	109318233	109318497	+	MYO16	264	NM_001198950
chr17	10554828	10555880	-	MYH3	1052	NM_002470
chr7	100410368	100410830	-	EPHB4	462	NM_004444
chr2	208841374	208842310	-	PLEKHM3	936	NM_001080475
chr4	146767107	146770713	-	ZNF827	3606	NM_178835
chr13	113170753	113181798	-	TUBGCP3	11045	NM_006322
chr7	131071878	131084192	+	MKLN1	12314	NM_013255
chr3	196118683	196120490	-	UBXN7	1807	NM_015562
chr9	14639893	14674383	-	ZDHHC21	34490	NM_178566
chr11	128993340	128994789	-	ARHGAP32	1449	NM_001142685
chr13	99061591	99064288	+	FARP1	2697	NM_005766
chr7	72873865	72884813	-	BAZ1B	10948	NM_032408
chr1	23356961	23370979	+	KDM1A	14018	NM_015013
chr1	21295966	21307720	-	EIF4G3	11754	NM_001198803
chr4	106345352	106377902	-	PPA2	32550	NM_006903
chr7	91842508	91855996	-	KRIT1	13488	NM_194454
chr15	72338064	72338975	-	MYO9A	911	NM_006901
chr6	105563560	105573453	-	BVES	9893	NM_007073
chr7	35707043	35712888	-	HERPUD2	5845	NM_022373
chr16	22236974	22237296	+	EEF2K	322	NM_013302
chr10	116590610	116608496	+	FAM160B1	17886	NM_001135051
chr1	155891165	155891709	-	KIAA0907	544	NM_014949
chr18	39607406	39629569	+	PIK3C3	22163	NM_002647
chr2	135694410	135710281	+	CCNT2	15871	NR_037649
chr17	8473037	8480656	-	MYH10	7619	NM_001256095
chr4	1902352	1906105	+	WHSC1	3753	NM_133331
chr17	48272081	48272461	-	COL1A1	380	NM_000088
chr3	197541778	197547301	+	LRCH3	5523	NM_032773
chr13	52971366	52976816	-	THSD1	5450	NM_199263
chr1	201821231	201828122	+	IPO9	6891	NM_018085
chr2	197777605	197784874	-	PGAP1	7269	NM_024989
chr6	57058639	57075243	-	RAB23	16604	NM_016277
chr4	54292038	54310270	+	FIP1L1	18232	NM_001134938
chr16	21973780	21987564	+	UQCRC2	13784	NM_003366
chr2	168920009	168986268	-	STK39	66259	NM_013233
chr6	7176887	7189555	+	RREB1	12668	NM_001003699
chr6	42941740	42942776	-	PEX6	1036	NM_000287
chr21	40578033	40584633	-	BRWD1	6600	NM_018963
chr20	50273476	50307358	-	ATP9A	33882	NM_006045
chr17	48264375	48264483	-	COL1A1	108	NM_000088
chr17	46109521	46111310	-	COPZ2	1789	NM_016429
chr8	28570973	28575724	+	EXTL3	4751	NM_001440
chr2	191765289	191789319	+	GLS	24030	NM_014905
chr1	230798886	230807386	+	COG2	8500	NM_007357
chr22	22160138	22162135	-	MAPK1	1997	NM_138957
chr12	94562928	94580249	+	PLXNC1	17321	NM_005761
chr3	143704384	143711210	+	C3orf58	6826	NM_001134470
chr3	63898263	63898901	+	ATXN7	638	NM_001177387
chr10	27431315	27434519	-	YME1L1	3204	NM_139312
chr6	111208707	111211559	+	AMD1	2852	NM_001634
chr9	14146687	14179779	-	NFIB	33092	NM_001190738
chr20	62559687	62562375	+	DNAJC5	2688	NM_025219
chr10	117849251	117856275	-	GFRA1	7024	NM_145793
chr19	5047486	5082515	+	KDM4B	35029	NM_015015
chr1	70758070	70781249	-	ANKRD13C	23179	NM_030816
chr19	41242890	41243674	+	ITPKC	784	NM_025194
chr5	122881110	122893258	+	CSNK1G3	12148	NM_001270572
chr18	6301901	6312055	-	L3MBTL4	10154	NM_173464
chrX	17151946	17157084	+	REPS2	5138	NM_001080975
chr10	1125950	1126416	+	WDR37	466	NM_014023
chr20	33057852	33080402	+	ITCH	22550	NM_031483
chr17	48273515	48273728	-	COL1A1	213	NM_000088
chr9	80409378	80412564	-	GNAQ	3186	NM_002072
chr18	19371334	19383975	+	MIB1	12641	NM_020774
chr16	11214471	11220003	+	CLEC16A	5532	NM_001243403
chr7	99672757	99673253	-	ZNF3	496	NM_017715
chr12	123983090	123984083	-	RILPL1	993	NM_178314
chr4	73984404	73991029	-	ANKRD17	6625	NM_032217
chr5	129015456	129040084	+	ADAMTS19	24628	NM_133638
chr1	33760537	33760616	+	ZNF362	79	NM_152493
chr11	77336007	77336863	-	CLNS1A	856	NM_001293
chr22	22153300	22162135	-	MAPK1	8835	NM_138957
chr3	50145502	50145737	+	RBM5	235	NM_005778
chr11	93523739	93527201	+	MED17	3462	NM_004268
chr10	70246900	70266475	-	SLC25A16	19575	NM_152707
chr11	18312988	18313566	-	HPS5	578	NM_007216
chr9	77631183	77632364	-	C9orf41	1181	NM_152420
chr12	112641439	112642427	-	HECTD4	988	NM_001109662
chr8	71126137	71128999	-	NCOA2	2862	NM_006540
chr13	26974589	26975761	+	CDK8	1172	NM_001260
chr6	151669845	151674887	+	AKAP12	5042	NM_005100
chr2	201721404	201721708	-	CLK1	304	NR_027855
chr4	88116475	88116842	-	KLHL8	367	NM_020803
chr10	102683731	102685776	+	FAM178A	2045	NM_001136123
chr5	127474288	127488497	+	SLC12A2	14209	NR_046207
chr2	148653869	148657467	+	ACVR2A	3598	NM_001616
chr4	140046317	140060630	-	ELF2	14313	NM_201999
chr15	72837160	72864506	+	ARIH1	27346	NM_005744
chr5	81605975	81608670	+	ATP6AP1L	2695	NM_001017971
chr4	54292038	54294350	+	FIP1L1	2312	NM_001134938
chr7	111926927	111927129	+	ZNF277	202	NM_021994
chr16	4253166	4254635	-	SRL	1469	NM_001098814
chr9	125617462	125621381	-	RC3H2	3919	NM_018835
chr4	104577350	104579560	-	TACR3	2210	NM_001059
chr1	172525008	172539870	+	SUCO	14862	NM_016227
chr5	179146668	179146782	+	CANX	114	NM_001024649
chr16	30387940	30388019	+	MYLPF	79	NM_013292
chr19	34922765	34925873	+	UBA2	3108	NM_005499
chr2	58449076	58459247	-	FANCL	10171	NM_001114636
chr7	139415730	139416814	-	HIPK2	1084	NM_001113239
chr5	72182896	72185784	+	TNPO1	2888	NM_153188
chr4	129809833	129867307	-	SCLT1	57474	NM_144643
chr7	70227855	70236630	+	AUTS2	8775	NM_015570
chr7	72883846	72884813	-	BAZ1B	967	NM_032408
chr2	24046127	24046439	-	ATAD2B	312	NM_001242338
chr6	107824860	107827631	+	SOBP	2771	NM_018013
chr4	139993019	139994721	-	ELF2	1702	NM_001276459
chr4	83799882	83803090	-	SEC31A	3208	NM_001077206
chr12	108938914	108942990	-	SART3	4076	NM_014706
chr7	44684925	44706450	+	OGDH	21525	NM_002541
chr9	134305476	134308181	+	PRRC2B	2705	NM_013318
chr15	48826276	48826402	-	FBN1	126	NM_000138
chr2	215617170	215661841	-	BARD1	44671	NM_000465
chr8	30032600	30038146	+	DCTN6	5546	NM_006571
chr9	136277418	136278041	-	REXO4	623	NM_020385
chr2	15629017	15651474	-	NBAS	22457	NM_015909
chr2	32703702	32725176	+	BIRC6	21474	NM_016252
chr11	77394754	77404656	-	RSF1	9902	NM_016578
chr6	117010482	117013555	+	KPNA5	3073	NM_002269
chr17	30267304	30300250	+	SUZ12	32946	NM_015355
chr2	228881121	228884872	-	SPHKAP	3751	NM_030623
chr6	18215237	18218116	+	KDM1B	2879	NM_153042
chr15	63845913	63855207	+	USP3	9294	NR_046341
chr2	172782046	172809519	+	HAT1	27473	NM_003642
chr3	124996569	125050082	-	ZNF148	53513	NM_021964
chr2	26486247	26500028	+	HADHB	13781	NM_000183
chr2	167304121	167328955	-	SCN7A	24834	NM_002976
chr22	38948670	38964294	-	DMC1	15624	NM_007068
chr15	65273201	65275931	-	SPG21	2730	NM_001127889
chr21	37734480	37736557	+	MORC3	2077	NM_015358
chr11	85701292	85742653	-	PICALM	41361	NM_001206946
chr3	180651121	180653019	+	FXR1	1898	NM_001013438
chr5	128861976	128864370	+	ADAMTS19	2394	NM_133638
chr1	227192694	227204751	-	CDC42BPA	12057	NM_003607
chr11	72695132	72700142	-	FCHSD2	5010	NM_014824
chr3	185638891	185641772	-	TRA2B	2881	NM_001243879
chr1	33413822	33415375	-	RNF19B	1553	NM_001127361
chr2	10559859	10560261	+	HPCAL1	402	NM_001258357
chr3	15055095	15057761	+	NR2C2	2666	NM_003298
chr5	156936308	156940513	-	ADAM19	4205	NM_033274
chr22	30374430	30387659	+	MTMR3	13229	NM_153051
chr1	33741700	33747412	+	ZNF362	5712	NM_152493
chr4	17816475	17816981	+	NCAPG	506	NR_073124
chr16	74493579	74497377	-	GLG1	3798	NM_001145666
chr9	99314077	99327765	-	CDC14B	13688	NM_033331
chr7	40027197	40027857	+	CDK13	660	NM_031267
chr4	178274461	178274882	+	NEIL3	421	NM_018248
chr17	48266102	48266156	-	COL1A1	54	NM_000088
chr7	6840578	6841154	-	CCZ1B	576	NM_198097
chr14	66028054	66028484	+	FUT8	430	NR_038170
chr3	17051165	17056403	+	PLCL2	5238	NM_015184
chr15	43102811	43132631	-	TTBK2	29820	NM_173500
chr12	28458581	28544344	+	CCDC91	85763	NM_018318
chr1	9991948	9994918	-	LZIC	2970	NM_032368
chr11	33307958	33350179	+	HIPK3	42221	NM_001048200
chr4	146065097	146065153	-	OTUD4	56	NM_001102653
chr19	24288741	24312654	+	ZNF254	23913	NM_203282
chr2	189864195	189864303	+	COL3A1	108	NM_000090
chr2	168986050	168997268	-	STK39	11218	NM_013233
chr12	89853414	89866052	-	POC1B	12638	NR_037660
chr3	196118683	196118796	-	UBXN7	113	NM_015562
chr9	96323390	96323532	+	FAM120A	142	NM_014612
chr15	77020935	77059429	-	SCAPER	38494	NM_001145923
chr9	37126308	37126939	+	ZCCHC7	631	NM_032226
chr10	882342	890995	-	LARP4B	8653	NM_015155
chr3	47079155	47088111	-	SETD2	8956	NM_014159
chr10	34626202	34673182	-	PARD3	46980	NM_001184786
chr2	160194077	160252345	-	BAZ2B	58268	NM_013450
chr2	69585460	69590802	-	GFPT1	5342	NM_001244710
chr18	76856475	76886375	+	ATP9B	29900	NM_198531
chr9	14639893	14680160	-	ZDHHC21	40267	NM_178566
chr15	91030185	91035943	+	IQGAP1	5758	NM_003870
chr1	95609446	95639445	+	TMEM56	29999	NM_152487
chr19	40384561	40399855	-	FCGBP	15294	NM_003890
chr17	76814748	76832454	-	USP36	17706	NM_025090
chr1	89236034	89237562	+	PKN2	1528	NM_006256
chr2	152439968	152449733	-	NEB	9765	NM_001164508
chr16	19627435	19628130	+	C16orf62	695	NM_020314
chr7	94055061	94055363	+	COL1A2	302	NM_000089
chr1	94032835	94033408	-	BCAR3	573	NM_001261408
chr18	2890558	2892484	+	EMILIN2	1926	NM_032048
chr19	45783631	45783992	+	MARK4	361	NM_031417
chr8	59535778	59555632	-	NSMAF	19854	NM_003580
chr6	30618770	30619243	+	C6orf136	473	NM_145029_3
chr15	68434283	68439038	+	PIAS1	4755	NM_016166
chr6	158870027	158873300	+	TULP4	3273	NM_001007466
chr2	106739425	106782539	-	UXS1	43114	NM_025076
chr7	66456123	66459328	-	SBDS	3205	NM_016038
chr16	8952206	8953192	-	CARHSP1	986	NM_014316
chr2	152435851	152444091	-	NEB	8240	NM_001164508
chr1	118003110	118045592	+	MAN1A2	42482	NM_006699
chr7	76240770	76247617	-	POMZP3	6847	NM_012230
chr7	86792810	86803985	+	DMTF1	11175	NR_024550
chr6	13639794	13644961	-	RANBP9	5167	NM_005493
chr3	89456418	89499520	+	EPHA3	43102	NM_005233
chr8	124089350	124096580	+	WDR67	7230	NM_001145088
chr16	7645550	7657340	+	RBFOX1	11790	NM_001142334
chr14	56078736	56086030	+	KTN1	7294	NR_073129
chr17	80858526	80869665	+	TBCD	11139	NM_005993
chr7	17885217	17890587	-	SNX13	5370	NM_015132
chr10	126727565	126799662	-	CTBP2	72097	NM_001329
chr7	144059750	144074283	+	ARHGEF5	14533	NM_005435
chr19	40839757	40842314	-	C19orf47	2557	NR_046202
chr1	21167348	21191755	-	EIF4G3	24407	NM_001198801
chr2	152359862	152359955	-	NEB	93	NM_001164508
chr2	61343113	61345251	+	KIAA1841	2138	NM_001129993
chr2	179517379	179528437	-	TTN	11058	NM_001267550
chr12	12788710	12788908	+	CREBL2	198	NM_001310
chr3	64547253	64582667	-	ADAMTS9	35414	NM_182920
chr8	13251061	13259128	-	DLC1	8067	NM_024767
chr17	47388673	47389404	-	ZNF652	731	NM_001145365
chr17	74738050	74772623	+	MFSD11	34573	NM_001242535
chr5	83356118	83362425	-	EDIL3	6307	NM_005711
chr5	118576113	118580271	+	DMXL1	4158	NM_005509
chr8	22054192	22054933	+	BMP1	741	NR_033403
chr2	120885263	120903865	+	EPB41L5	18602	NM_020909
chr17	48277113	48277308	-	COL1A1	195	NM_000088
chr11	78180292	78204241	-	NARS2	23949	NM_024678
chr15	76584771	76588078	-	ETFA	3307	NM_001127716
chr3	171969049	172028671	+	FNDC3B	59622	NM_022763
chr4	54249939	54256040	+	FIP1L1	6101	NM_001134938
chr2	239090705	239103511	-	ILKAP	12806	NM_030768
chr11	59426338	59426942	-	PATL1	604	NM_152716
chr20	50290691	50307358	-	ATP9A	16667	NM_006045
chr11	70218320	70224301	+	PPFIA1	5981	NM_003626
chr17	57808781	57816308	+	VMP1	7527	NM_030938
chr11	46529740	46534363	-	AMBRA1	4623	NM_001267782
chr21	34906884	34911662	-	GART	4778	NM_001136005
chr1	33058531	33059355	+	ZBTB8A	824	NM_001040441
chr15	42553155	42560230	-	TMEM87A	7075	NM_015497
chr11	103173821	103194718	+	DYNC2H1	20897	NM_001080463
chr9	123593608	123595734	-	PSMD5	2126	NM_005047
chr4	25128885	25160729	-	SEPSECS	31844	NM_016955
chr18	39623696	39629569	+	PIK3C3	5873	NM_002647
chr5	139818045	139828890	+	ANKHD1	10845	NM_017747
chr6	76344422	76380436	+	SENP6	36014	NM_015571
chr7	33028118	33028264	+	FKBP9	146	NM_007270
chr19	46832463	46834530	+	HIF3A	2067	NM_152795
chr17	17769609	17772787	-	TOM1L2	3178	NM_001033551
chr1	213341200	213349835	+	RPS6KC1	8635	NM_012424
chr2	189859771	189861222	+	COL3A1	1451	NM_000090
chr10	69935079	69955289	+	MYPN	20210	NR_045662
chr2	24181170	24207701	+	UBXN2A	26531	NM_181713
chr6	592468	599225	-	EXOC2	6757	NR_073064
chr4	140810510	140812121	-	MAML3	1611	NM_018717
chr1	179972308	179975702	+	CEP350	3394	NM_014810
chr12	15102735	15102819	-	ARHGDIB	84	NM_001175
chr2	227771508	227779067	+	RHBDD1	7559	NM_032276
chr12	2929251	2930958	+	ITFG2	1707	NM_018463
chr21	42598192	42629253	+	BACE2	31061	NM_138991
chr2	32422412	32434630	+	SLC30A6	12218	NM_017964
chr16	14720962	14721193	-	PARN	231	NM_001134477
chr18	51807036	51813781	+	POLI	6745	NM_007195
chr8	42761315	42798588	+	HOOK3	37273	NM_032410
chr19	2076809	2078678	-	MOB3A	1869	NM_130807
chr4	4650703	4651269	+	LOC100507266	566	NR_037888
chr7	94034510	94035038	+	COL1A2	528	NM_000089
chr6	83667030	83754378	-	UBE3D	87348	NM_198920
chr15	43242459	43258484	-	UBR1	16025	NM_174916
chr16	11873021	11876244	-	ZC3H7A	3223	NM_014153
chr7	6624646	6624891	+	ZDHHC4	245	NM_001134389
chr7	16298014	16317851	-	ISPD	19837	NM_001101417
chr22	41277773	41278181	+	XPNPEP3	408	NM_022098
chr4	151682934	151729550	-	LRBA	46616	NM_001199282
chr1	243579003	243589860	+	SDCCAG8	10857	NM_006642
chr17	48265890	48266156	-	COL1A1	266	NM_000088
chr15	83433917	83434783	-	FSD2	866	NM_001007122
chr2	39278284	39294894	-	SOS1	16610	NM_005633
chr5	38991050	39003724	-	RICTOR	12674	NM_152756
chr11	74500670	74528759	+	RNF169	28089	NM_001098638
chr7	155499553	155511137	+	RBM33	11584	NM_053043
chrX	17121840	17157084	+	REPS2	35244	NM_001080975
chr16	22260075	22262643	+	EEF2K	2568	NM_013302
chr14	35331249	35331528	-	BAZ1A	279	NM_013448
chr1	47745912	47748131	-	STIL	2219	NM_003035
chr4	56319220	56322467	-	CLOCK	3247	NM_004898
chr1	197611840	197627499	-	DENND1B	15659	NM_001195215
chr4	84391355	84393441	-	FAM175A	2086	NM_139076
chr2	110919179	110920709	-	NPHP1	1530	NM_207181
chr1	155408117	155408859	-	ASH1L	742	NM_018489
chr22	43435522	43442579	-	TTLL1	7057	NM_012263
chr18	55278868	55283207	-	NARS	4339	NM_004539
chr17	58013575	58013902	+	RPS6KB1	327	NM_001272060
chr15	34110778	34158303	+	RYR3	47525	NM_001036
chr1	31810021	31811895	+	ZCCHC17	1874	NM_016505
chr2	9568893	9583790	+	CPSF3	14897	NM_016207
chr7	140476711	140508795	-	BRAF	32084	NM_004333
chr2	201283972	201284219	+	SPATS2L	247	NM_001100424
chr1	78381739	78383958	+	NEXN	2219	NM_001172309
chr15	72300166	72320134	-	MYO9A	19968	NM_006901
chr10	12123470	12136270	+	DHTKD1	12800	NM_018706
chr10	5827104	5842668	-	GDI2	15564	NM_001115156
chr9	33953282	33973235	-	UBAP2	19953	NM_018449
chr1	44804716	44804994	-	ERI3	278	NM_024066
chr5	127671146	127671269	-	FBN2	123	NM_001999
chr10	5836847	5842668	-	GDI2	5821	NM_001494
chr1	145646114	145663367	+	RNF115	17253	NM_014455
chr20	21346058	21349228	+	XRN2	3170	NM_012255
chr1	27056141	27108601	+	ARID1A	52460	NM_006015
chr8	99538969	99608397	-	STK3	69428	NM_001256312
chr15	50878588	50884823	-	TRPM7	6235	NM_017672
chr17	58422841	58422969	-	USP32	128	NM_032582
chr14	31596990	31641328	-	HECTD1	44338	NM_015382
chr12	22637630	22659753	-	C2CD5	22123	NM_014802
chr17	48275793	48276688	-	COL1A1	895	NM_000088
chr5	145634505	145638156	+	RBM27	3651	NM_018989
chr17	27371876	27380613	+	PIPOX	8737	NM_016518
chr9	87317073	87325706	+	NTRK2	8633	NM_006180
chr1	27269150	27269556	+	NUDC	406	NM_006600
chr13	28748408	28752072	+	PAN3	3664	NM_175854
chr2	179600237	179650469	-	TTN	50232	NM_133378
chr1	78183551	78191447	-	USP33	7896	NM_015017
chr11	85685750	85695016	-	PICALM	9266	NM_001008660
chr1	54506428	54509198	-	TMEM59	2770	NM_004872
chr1	46032240	46032692	+	AKR1A1	452	NM_153326
chr10	34648074	34673182	-	PARD3	25108	NM_001184786
chrX	10031484	10066619	+	WWC3	35135	NM_015691
chr20	34302106	34313077	-	RBM39	10971	NR_040724
chr7	102039994	102047945	+	PRKRIP1	7951	NM_024653
chr11	120278446	120280159	+	ARHGEF12	1713	NM_015313
chr10	22171210	22209892	-	DNAJC1	38682	NM_022365
chr22	41173043	41188680	-	SLC25A17	15637	NM_006358
chr9	134312006	134314448	+	PRRC2B	2442	NM_013318
chr2	85270686	85276771	+	KCMF1	6085	NM_020122
chr16	56503914	56504703	+	OGFOD1	789	NM_018233
chr1	144994590	145021167	-	PDE4DIP	26577	NM_022359
chr17	65850055	65850878	+	BPTF	823	NM_182641
chr15	41036244	41037457	-	RMDN3	1213	NM_018145
chr22	28559079	28559587	-	TTC28	508	NM_001145418
chr1	231506307	231509845	-	EGLN1	3538	NM_022051
chr2	54839297	54844825	+	SPTBN1	5528	NM_178313
chr19	45781180	45781873	+	MARK4	693	NM_031417
chr5	142434003	142437312	+	ARHGAP26	3309	NM_015071
chr13	114174930	114193822	+	TMCO3	18892	NM_017905
chr20	45910845	45916028	-	ZMYND8	5183	NM_012408
chr9	88920106	88924932	-	ZCCHC6	4826	NM_024617
chr2	15534350	15618413	-	NBAS	84063	NM_015909
chr9	86292641	86301070	-	UBQLN1	8429	NM_013438
chr17	48271709	48271808	-	COL1A1	99	NM_000088
chr5	76758919	76760634	-	WDR41	1715	NM_018268
chr17	80521229	80529746	+	FOXK2	8517	NM_004514
chr7	24663284	24720139	+	MPP6	56855	NM_016447
chr3	119222378	119236162	+	TIMMDC1	13784	NM_016589
chr10	116879948	116925405	+	ATRNL1	45457	NR_074088
chr1	93070863	93101893	-	EVI5	31030	NM_005665
chrX	117788564	117788924	+	DOCK11	360	NM_144658
chr19	49993873	49993956	+	SNORD33	83	NR_000020
chr4	48371865	48385801	+	SLAIN2	13936	NM_020846
chr6	79752559	79770535	-	PHIP	17976	NM_017934
chr10	112356155	112358048	+	SMC3	1893	NM_005445
chr1	117944807	117984947	+	MAN1A2	40140	NM_006699
chr5	139819703	139825560	+	ANKHD1	5857	NM_017747
chr2	15601324	15651474	-	NBAS	50150	NM_015909
chr2	32142994	32157204	-	MEMO1	14210	NM_001137602
chr7	94054428	94055169	+	COL1A2	741	NM_000089
chr6	161455290	161471011	+	MAP3K4	15721	NM_006724
chr9	102722198	102722437	+	STX17	239	NM_017919
chr2	44190726	44202356	-	LRPPRC	11630	NM_133259
chr3	180665652	180667131	+	FXR1	1479	NM_001013438
chr2	160025760	160027316	+	TANC1	1556	NM_001145909
chr12	123798166	123800207	-	SBNO1	2041	NM_018183
chr19	41758255	41762516	+	AXL	4261	NM_021913
chr18	46190122	46197115	+	CTIF	6993	NM_014772
chr7	2269618	2270359	-	MAD1L1	741	NM_001013836
chr3	110830876	110845182	+	PVRL3	14306	NM_001243288
chr19	17267718	17270294	+	MYO9B	2576	NM_004145
chr12	44136259	44142412	-	PUS7L	6153	NM_001098614
chr11	62283373	62301546	-	AHNAK	18173	NM_001620
chr9	113703700	113735838	-	LPAR1	32138	NM_057159
chr18	18571136	18600200	-	ROCK1	29064	NM_005406
chr4	77045801	77065626	-	NUP54	19825	NM_017426
chr12	120592773	120593523	-	GCN1L1	750	NM_006836
chr10	75296026	75299351	-	USP54	3325	NM_152586
chr1	172520651	172548407	+	SUCO	27756	NM_016227
chr7	65705311	65706257	+	TPST1	946	NM_003596
chr7	140055467	140058585	-	SLC37A3	3118	NM_207113
chr13	79942864	79946065	-	RBM26	3201	NM_022118
chr21	40596333	40601362	-	BRWD1	5029	NM_018963
chr13	50054354	50057699	+	SETDB2	3345	NM_031915
chr19	40761064	40771258	-	AKT2	10194	NM_001243027
chr3	127980970	127983624	+	EEFSEC	2654	NM_021937
chr15	76580186	76585041	-	ETFA	4855	NM_001127716
chr5	72354259	72373320	+	FCHO2	19061	NM_138782
chr6	71136141	71162274	+	FAM135A	26133	NM_020819
chr17	71231614	71233134	+	C17orf80	1520	NM_017941
chr4	77051808	77065626	-	NUP54	13818	NM_017426
chr14	103918254	103928798	+	MARK3	10544	NM_002376
chr12	58142964	58143287	-	CDK4	323	NM_000075
chr1	225742607	225755116	-	ENAH	12509	NM_018212
chr10	875324	910210	-	LARP4B	34886	NM_015155
chr6	79770194	79770535	-	PHIP	341	NM_017934
chr2	179528545	179578099	-	TTN	49554	NM_001267550
chr10	16794537	16824083	-	RSU1	29546	NM_012425
chr2	242079935	242080168	-	PASK	233	NM_015148
chr5	76745584	76785397	-	WDR41	39813	NM_018268
chr2	11332273	11335151	-	ROCK2	2878	NM_004850
chr19	1032390	1032695	+	CNN2	305	NM_201277
chr9	114289547	114296633	+	ZNF483	7086	NM_001007169
chr6	42630995	42633983	+	UBR2	2988	NM_015255
chr6	150157220	150174296	-	LRP11	17076	NM_032832
chr17	9843442	9850300	-	GAS7	6858	NM_201432
chr10	133747959	133761295	+	PPP2R2D	13336	NR_033191
chr21	40578033	40601362	-	BRWD1	23329	NM_018963
chr7	24663284	24690331	+	MPP6	27047	NM_016447
chr10	35321362	35338693	-	CUL2	17331	NM_001198778
chr8	141840570	141874498	-	PTK2	33928	NM_005607
chr15	69713985	69714774	+	KIF23	789	NM_138555
chr3	47139444	47147610	-	SETD2	8166	NM_014159
chr3	179131199	179137293	-	GNB4	6094	NM_021629
chr2	227729319	227732034	+	RHBDD1	2715	NM_032276
chr7	26233194	26233314	-	HNRNPA2B1	120	NM_002137
chr5	32135677	32143986	-	GOLPH3	8309	NM_022130
chr2	152346484	152347032	-	NEB	548	NM_001164508
chr19	50902104	50902741	+	POLD1	637	NM_001256849
chr3	27490141	27493989	-	SLC4A7	3848	NM_001258379
chr13	46090277	46104053	+	COG3	13776	NM_031431
chr2	110321942	110323436	-	2017-09-10	1494	NR_047585
chr7	94051210	94051264	+	COL1A2	54	NM_000089
chr5	43675612	43705668	+	NNT	30056	NM_012343
chr2	48065997	48066908	-	FBXO11	911	NM_001190274
chr10	71243446	71244971	+	TSPAN15	1525	NM_012339
chr19	49119133	49119203	-	RPL18	70	NR_073022
chr10	100374660	100380465	-	HPSE2	5805	NM_001166245
chr4	148785996	148803083	+	ARHGAP10	17087	NM_024605
chr3	89390065	89391240	+	EPHA3	1175	NM_005233
chr4	129913321	129925031	-	SCLT1	11710	NM_144643
chr8	28866588	28876430	+	HMBOX1	9842	NM_024567
chr2	39559057	39564722	-	MAP4K3	5665	NM_003618
chr1	67356836	67371058	-	WDR78	14222	NM_024763
chr2	220431551	220433046	-	OBSL1	1495	NM_001173408
chr6	80910650	80982938	+	BCKDHB	72288	NM_183050
chr10	93754291	93768032	+	BTAF1	13741	NM_003972
chr21	37619814	37620866	+	DOPEY2	1052	NM_005128
chr17	64049853	64066119	-	CEP112	16266	NM_001199165
chr11	85722072	85742653	-	PICALM	20581	NM_001008660
chr20	57242545	57248767	+	STX16	6222	NM_001001433
chr1	160293220	160302347	-	COPA	9127	NM_004371
chr5	95099211	95119667	+	RHOBTB3	20456	NM_014899
chr3	47210658	47210886	+	KIF9-AS1	228	NR_033373
chr1	227327276	227335260	-	CDC42BPA	7984	NM_003607
chr20	35421651	35467844	-	SOGA1	46193	NM_080627
chr22	42204878	42206295	+	CCDC134	1417	NM_024821
chr4	52729602	52765544	+	DCUN1D4	35942	NM_015115
chr17	58538023	58539422	-	APPBP2	1399	NM_006380
chr1	172520651	172526934	+	SUCO	6283	NM_016227
chr17	49097519	49109083	-	SPAG9	11564	NM_001251971
chr9	14120438	14179779	-	NFIB	59341	NM_001190738
chr14	32559707	32586493	+	ARHGAP5	26786	NM_001173
chr10	225933	267296	+	ZMYND11	41363	NM_212479
chr16	47531309	47549512	+	PHKB	18203	NM_001031835
chr5	137219072	137219280	+	MYOT	208	NM_001135940
chr2	189871070	189871716	+	COL3A1	646	NM_000090
chr18	3187477	3193956	-	MYOM1	6479	NM_003803
chr6	13632601	13644961	-	RANBP9	12360	NM_005493
chr22	46096161	46114373	+	ATXN10	18212	NM_001167621
chr11	16117541	16133469	-	SOX6	15928	NM_001145819
chr1	101372407	101387397	+	SLC30A7	14990	NM_001144884
chr17	11958205	12016677	+	MAP2K4	58472	NM_003010
chr1	59787207	59844509	+	FGGY	57302	NM_001244714
chr12	53448969	53449629	+	TENC1	660	NM_015319
chr5	61745753	61747760	+	IPO11	2007	NM_001134779
chr1	94953097	94956803	+	ABCD3	3706	NM_002858
chr7	158580694	158591763	-	ESYT2	11069	NM_020728
chr11	73789159	73789762	-	C2CD3	603	NM_015531
chr16	18860538	18861789	-	SMG1	1251	NM_015092
chr16	87782278	87795646	-	KLHDC4	13368	NM_001184854
chr9	100132203	100133988	+	C9orf174	1785	NM_020893
chr8	38282026	38283763	-	FGFR1	1737	NM_001174067
chr11	75115464	75115610	+	SNORD15B	146	NR_000025
chr13	41826780	41835051	-	MTRF1	8271	NM_004294
chr6	158870027	158882761	+	TULP4	12734	NM_001007466
chr5	139819703	139828890	+	ANKHD1	9187	NM_017747
chr11	120343758	120348235	+	ARHGEF12	4477	NM_015313
chr11	118422500	118430579	-	IFT46	8079	NM_001168618
chr7	32672154	32678977	-	DPY19L1P1	6823	NR_036680
chr3	32180078	32181858	+	GPD1L	1780	NM_015141
chr11	45883610	45893784	+	CRY2	10174	NM_021117
chr18	53017589	53018231	-	TCF4	642	NM_001243232
chr6	24475348	24480187	-	GPLD1	4839	NM_001503
chr4	146744573	146770713	-	ZNF827	26140	NM_178835
chr7	128843224	128846428	+	SMO	3204	NM_005631
chr17	40497576	40500557	-	STAT3	2981	NM_003150
chr10	94757230	94774024	+	EXOC6	16794	NM_001013848
chr2	168920009	168931741	-	STK39	11732	NM_013233
chr2	189861890	189861944	+	COL3A1	54	NM_000090
chr10	32317355	32326535	-	KIF5B	9180	NM_004521
chr2	152439968	152460286	-	NEB	20318	NM_001164508
chr6	168944304	168949883	+	SMOC2	5579	NM_001166412
chr12	19615443	19626289	+	AEBP2	10846	NM_153207
chr2	73761950	73800551	+	ALMS1	38601	NM_015120
chr7	157174939	157178305	+	DNAJB6	3366	NM_005494
chr3	15737640	15737752	-	ANKRD28	112	NM_001195099
chr14	76633005	76662315	+	GPATCH2L	29310	NM_017972
chr1	180953812	180962561	-	STX6	8749	NM_005819
chr7	98558883	98560050	+	TRRAP	1167	NM_001244580
chr17	10550498	10550743	-	MYH3	245	NM_002470
chr17	64683228	64685165	+	PRKCA	1937	NM_002737
chr2	230701563	230744844	-	TRIP12	43281	NM_004238
chr12	95688047	95690034	+	VEZT	1987	NR_038242
chr9	100372627	100373981	-	TSTD2	1354	NM_139246
chr2	189855729	189861222	+	COL3A1	5493	NM_000090
chr7	84642097	84651929	-	SEMA3D	9832	NM_152754
chr3	137928658	137942575	+	ARMC8	13917	NM_014154
chr3	136170874	136221621	-	STAG1	50747	NM_005862
chr12	12653452	12674397	-	DUSP16	20945	NM_030640
chr16	28986812	28986878	+	SPNS1	66	NM_032038
chr4	52894133	52899806	-	SGCB	5673	NM_000232
chr1	32689634	32690076	+	EIF3I	442	NM_003757
chr1	150464886	150469384	+	TARS2	4498	NR_073514
chr3	186505401	186505538	+	SNORA4	137	NR_002588
chr5	76342171	76344812	+	AGGF1	2641	NM_018046
chr3	119219541	119236162	+	TIMMDC1	16621	NM_016589
chr13	111121563	111121671	+	COL4A2	108	NM_001846
chr2	20490412	20527144	-	PUM2	36732	NM_015317
chr7	26232114	26237352	-	HNRNPA2B1	5238	NM_002137
chrX	72797242	72804408	+	CHIC1	7166	NM_001039840
chr13	111862218	111885640	+	ARHGEF7	23422	NM_001113513
chr14	50641171	50655418	-	SOS2	14247	NM_006939
chr8	42761315	42841938	+	HOOK3	80623	NM_032410
chr1	153791266	153792211	-	GATAD2B	945	NM_020699
chr8	42716887	42743014	-	RNF170	26127	NM_030954
chr5	10415599	10417516	+	2017-03-06	1917	NM_001270661
chr22	20754921	20755662	+	ZNF74	741	NM_001256525
chr10	123658355	123683844	-	ATE1	25489	NM_007041
chr13	111870025	111885640	+	ARHGEF7	15615	NM_001113513
chr4	88091230	88116842	-	KLHL8	25612	NM_020803
chr10	86223688	86237420	+	CCSER2	13732	NM_018999
chr2	17883095	17883176	-	SMC6	81	NM_001142286
chrX	19017113	19022997	-	GPR64	5884	NM_001079860
chr16	30744600	30745329	+	SRCAP	729	NM_006662
chr9	35684242	35684312	-	TPM2	70	NM_213674
chr2	15534350	15557836	-	NBAS	23486	NM_015909
chr8	100821602	100847966	+	VPS13B	26364	NM_152564
chrX	54840802	54840933	+	SNORA11	131	NR_002953
chr2	153431649	153437563	+	FMNL2	5914	NM_052905
chr6	13228047	13230425	+	PHACTR1	2378	NM_001242648
chr5	77711343	77717784	+	SCAMP1	6441	NM_004866
chr11	128993340	129034322	-	ARHGAP32	40982	NM_001142685
chr2	152353454	152354232	-	NEB	778	NM_001164508
chr17	20910208	20911309	-	USP22	1101	NM_015276
chr9	79829244	79853302	+	VPS13A	24058	NM_015186
chr2	189871662	189872333	+	COL3A1	671	NM_000090
chr12	128899276	128900165	+	TMEM132C	889	NM_001136103
chr18	76914503	77037196	+	ATP9B	122693	NM_198531
chr10	7262372	7327916	-	SFMBT2	65544	NM_001029880
chr3	183361267	183382827	+	KLHL24	21560	NM_017644
chr4	178274461	178281831	+	NEIL3	7370	NM_018248
chr2	152566169	152567052	-	NEB	883	NM_001164508
chr2	38812785	38818790	-	HNRPLL	6005	NM_138394
chr5	153377362	153414527	-	FAM114A2	37165	NM_018691
chr4	140263979	140270735	+	NAA15	6756	NM_057175
chr5	142434003	142526946	+	ARHGAP26	92943	NM_015071
chr18	21644103	21649235	+	TTC39C	5132	NM_153211
chr12	116534473	116549317	-	MED13L	14844	NM_015335
chr10	128816973	128860040	+	DOCK1	43067	NM_001380
chr2	152442020	152450832	-	NEB	8812	NM_001164508
chr5	14304569	14336836	+	TRIO	32267	NM_007118
chr16	70070334	70072888	-	PDXDC2P	2554	NR_003610
chr1	95609446	95616975	+	TMEM56	7529	NM_152487
chr1	204495487	204499945	+	MDM4	4458	NR_024171
chr4	62800557	62849321	+	LPHN3	48764	NM_015236
chr2	37105033	37121176	-	STRN	16143	NM_003162
chr13	101316474	101322823	-	TMTC4	6349	NM_001079669
chr17	41234420	41267796	-	BRCA1	33376	NM_007298
chr5	64863339	64868113	+	PPWD1	4774	NR_046349
chr6	117019866	117026323	+	KPNA5	6457	NM_002269
chr17	16004563	16005119	-	NCOR1	556	NM_006311
chr2	33482350	33505225	+	LTBP1	22875	NM_206943
chr10	13705452	13717044	-	FRMD4A	11592	NM_018027
chr19	34685382	34699956	+	LSM14A	14574	NM_015578
chr7	94248069	94259153	-	SGCE	11084	NM_001099401
chr4	185593326	185603490	+	CCDC111	10164	NM_152683
chr18	46284289	46288060	+	CTIF	3771	NM_014772
chr10	126384726	126395456	-	FAM53B	10730	NM_014661
chr1	201816406	201817722	+	IPO9	1316	NM_018085
chr1	62293093	62350080	+	INADL	56987	NM_176877
chr13	48947540	48955579	+	RB1	8039	NM_000321
chr2	190593385	190609514	+	ANKAR	16129	NM_144708
chr1	60366636	60381772	-	CYP2J2	15136	NM_000775
chr2	152361991	152362772	-	NEB	781	NM_001164508
chr2	8957747	8957846	-	KIDINS220	99	NM_020738
chr1	100335955	100343384	+	AGL	7429	NM_000643
chr10	70723046	70726959	+	DDX21	3913	NM_004728
chr3	50004902	50012825	+	RBM6	7923	NM_005777
chr19	39001137	39001421	+	RYR1	284	NM_000540
chr9	115166274	115171301	+	HSDL2	5027	NM_032303
chr12	133257192	133257865	-	POLE	673	NM_006231
chr14	33684387	33684632	+	NPAS3	245	NM_022123
chr17	46993437	47000299	+	UBE2Z	6862	NM_023079
chr15	49528047	49584734	+	GALK2	56687	NM_001001556
chr5	128440648	128442755	+	ISOC1	2107	NM_016048
chr3	122942405	122978436	+	SEC22A	36031	NM_012430
chr7	98643320	98645505	-	SMURF1	2185	NM_020429
chr9	109734285	109746690	+	ZNF462	12405	NM_021224
chr13	33306237	33309467	+	PDS5B	3230	NM_015032
chr1	63021495	63085664	-	DOCK7	64169	NM_033407
chr9	33971648	33998862	-	UBAP2	27214	NM_018449
chr2	55408705	55439942	-	CLHC1	31237	NM_001135598
chr2	223752547	223773868	+	ACSL3	21321	NM_203372
chr13	96409897	96416207	+	DNAJC3	6310	NM_006260
chr19	39943995	39944161	+	SUPT5H	166	NM_001111020
chr16	16218645	16219768	+	ABCC1	1123	NM_004996
chr19	34921480	34929671	+	UBA2	8191	NM_005499
chr16	11114049	11154879	+	CLEC16A	40830	NM_001243403
chr10	122640337	122649521	+	WDR11	9184	NM_018117
chr8	96044222	96064458	+	NDUFAF6	20236	NM_152416
chr2	234296799	234299129	+	DGKD	2330	NM_003648
chr9	140622800	140657272	+	EHMT1	34472	NM_001145527
chr16	28177828	28181230	-	XPO6	3402	NM_001270940
chr3	169863210	169896726	-	PHC3	33516	NM_024947
chr7	30661008	30662078	+	GARS	1070	NM_002047
chr10	51606987	51613311	-	TIMM23	6324	NR_073030
chr10	91511102	91522592	+	KIF20B	11490	NM_016195
chr10	123661905	123683844	-	ATE1	21939	NM_001001976
chr6	51712572	51900519	-	PKHD1	187947	NM_138694
chr3	78763546	78767033	-	ROBO1	3487	NM_001145845
chr15	59204761	59205895	-	SLTM	1134	NM_001013843
chr11	2790073	2799267	+	KCNQ1	9194	NR_040711
chr14	50641171	50671127	-	SOS2	29956	NM_006939
chr19	58904342	58904854	+	RPS5	512	NM_001009
chr1	8555122	8601377	-	RERE	46255	NM_012102
chr12	1480998	1517413	+	ERC1	36415	NR_027948
chr3	15762421	15766031	-	ANKRD28	3610	NM_001195099
chr8	42317413	42323435	-	SLC20A2	6022	NM_001257181
chr19	19636990	19637069	+	NDUFA13	79	NM_015965
chr1	180366650	180382606	-	ACBD6	15956	NM_032360
chr2	110901118	110919274	-	NPHP1	18156	NM_207181
chrX	53672262	53681075	-	HUWE1	8813	NM_031407
chr15	50866470	50920446	-	TRPM7	53976	NM_017672
chr13	76134888	76143643	+	UCHL3	8755	NM_006002
chr5	72285253	72286691	+	FCHO2	1438	NM_138782
chr12	14576842	14578407	+	ATF7IP	1565	NM_018179
chr1	225600155	225603034	-	LBR	2879	NM_194442
chr11	108137897	108138069	+	ATM	172	NM_000051
chr2	179563569	179563641	-	TTN	72	NM_133378
chr13	28830428	28855516	+	PAN3	25088	NM_175854
chr7	81964450	81978965	-	CACNA2D1	14515	NM_000722
chr3	101066715	101117899	-	SENP7	51184	NM_020654
chr10	12009339	12056183	-	UPF2	46844	NM_015542
chr1	92161228	92178099	-	TGFBR3	16871	NR_036634
chr13	110835339	110845260	-	COL4A1	9921	NM_001845
chr4	54280781	54294350	+	FIP1L1	13569	NM_001134937
chr6	5404774	5404934	+	FARS2	160	NM_006567
chrX	84322132	84329397	+	APOOL	7265	NM_198450
chr5	139818045	139825560	+	ANKHD1	7515	NM_017747
chr22	46085591	46098727	+	ATXN10	13136	NM_013236
chr1	25666964	25678184	+	TMEM50A	11220	NM_014313
chr3	188326948	188327632	+	LPP	684	NM_001167672
chr2	136432901	136437894	+	R3HDM1	4993	NM_015361
chr17	48271709	48272189	-	COL1A1	480	NM_000088
chr17	65941524	65944422	+	BPTF	2898	NM_004459
chr14	36094566	36097157	-	RALGAPA1	2591	NM_194301
chr9	115336336	115337531	+	KIAA1958	1195	NM_133465
chr17	76075475	76083174	+	TNRC6C	7699	NM_018996
chr5	58284319	58289292	-	PDE4D	4973	NM_001197223
chr20	47886478	47888287	-	ZNFX1	1809	NM_021035
chr6	7187666	7189555	+	RREB1	1889	NM_001003699
chr10	225933	295028	+	ZMYND11	69095	NM_212479
chr20	10536878	10541468	+	SLX4IP	4590	NM_001009608
chr1	151139409	151139890	+	SCNM1	481	NM_001204856
chr15	52161413	52194233	+	TMOD3	32820	NM_014547
chr14	31103152	31107453	+	SCFD1	4301	NM_182835
chr20	16336974	16362392	-	KIF16B	25418	NM_024704
chr2	33540210	33540336	+	LTBP1	126	NM_206943
chr1	87181406	87190088	+	SH3GLB1	8682	NM_001206651
chr2	29006772	29011675	+	PPP1CB	4903	NM_002709
chr11	85707868	85712201	-	PICALM	4333	NM_001008660
chr6	80910650	80912929	+	BCKDHB	2279	NM_183050
chr2	9028147	9098771	-	MBOAT2	70624	NM_138799
chr1	48917223	48918803	-	SPATA6	1580	NM_019073
chr3	145838898	145842016	-	PLOD2	3118	NM_000935
chr17	7402357	7402810	+	POLR2A	453	NM_000937
chr5	77385216	77425131	-	AP3B1	39915	NM_001271769
chr13	23824768	23869626	+	SGCG	44858	NM_000231
chr19	34942885	34955036	+	UBA2	12151	NM_005499
chr2	216977738	217026771	+	XRCC5	49033	NM_021141
chr11	30557540	30602040	-	MPPED2	44500	NM_001584
chr15	41377566	41379880	-	INO80	2314	NM_017553
chr2	133538624	133543291	-	NCKAP5	4667	NM_207363
chr10	88476083	88478604	+	LDB3	2521	NM_001171610
chr2	201784944	201802689	-	ORC2	17745	NM_006190
chr7	24663284	24681487	+	MPP6	18203	NM_016447
chr17	44143902	44172067	-	KANSL1	28165	NM_001193466
chr15	63824845	63866602	+	USP3	41757	NR_046341
chr4	151719232	151738409	-	LRBA	19177	NM_001199282
chr2	152483515	152484348	-	NEB	833	NM_001164508
chr3	33576724	33592887	-	CLASP2	16163	NM_001207044
chr13	20638590	20641530	+	ZMYM2	2940	NM_003453
chr18	9195548	9221997	+	ANKRD12	26449	NM_015208
chr18	5478239	5489193	-	EPB41L3	10954	NM_012307
chr2	74604558	74604853	-	DCTN1	295	NM_001190836
chr11	62303416	62304039	-	AHNAK	623	NM_024060
chr8	99718694	99719539	-	STK3	845	NM_001256312
chr4	1902352	1920350	+	WHSC1	17998	NM_133331
chr2	61726847	61729445	-	XPO1	2598	NM_003400
chr16	69317950	69318147	+	SNTB2	197	NM_006750
chr21	40650668	40652174	-	BRWD1	1506	NM_018963
chr11	93480462	93493024	+	C11orf54	12562	NM_014039
chr1	28362054	28384605	-	EYA3	22551	NM_001990
chr17	29508439	29533389	+	NF1	24950	NM_000267
chr5	36211945	36227667	-	NADKD1	15722	NM_001085411
chr13	99476651	99508285	-	DOCK9	31634	NM_015296
chr2	15601324	15629146	-	NBAS	27822	NM_015909
chr22	28290542	28307097	-	PITPNB	16555	NM_012399
chr17	74308950	74309972	-	PRPSAP1	1022	NM_002766
chr12	133310970	133312098	-	ANKLE2	1128	NM_015114
chr1	25880412	25889644	+	LDLRAP1	9232	NM_015627
chr16	23091266	23093878	-	USP31	2612	NM_020718
chr12	50821544	50835426	+	LARP4	13882	NM_199190
chr13	111274562	111276626	+	CARKD	2064	NR_040103
chr11	128628009	128651918	+	FLI1	23909	NM_001167681
chr9	128419929	128434922	-	MAPKAP1	14993	NM_001006619
chr1	104108056	104118162	+	AMY2B	10106	NM_020978
chr16	675431	676121	+	RAB40C	690	NM_021168
chr17	30310017	30315516	+	SUZ12	5499	NM_015355
chr5	132227855	132228810	-	AFF4	955	NM_014423
chr18	54423813	54426184	+	WDR7	2371	NM_015285
chr16	11868091	11873219	-	ZC3H7A	5128	NM_014153
chr9	36352738	36353328	-	RNF38	590	NM_194329
chr17	28011580	28030080	-	SSH2	18500	NM_033389
chr1	113196219	113202401	+	CAPZA1	6182	NM_006135
chr14	76620696	76662315	+	GPATCH2L	41619	NM_017972
chr10	69902696	69918384	+	MYPN	15688	NR_045662
chr14	21698477	21702388	-	HNRNPC	3911	NM_001077443
chr17	65887959	65960520	+	BPTF	72561	NM_182641
chr17	27975161	27999147	-	SSH2	23986	NM_033389
chr6	160819010	160831878	+	SLC22A3	12868	NM_021977
chr15	72292191	72302788	-	MYO9A	10597	NM_006901
chr8	120940639	120942178	+	DEPTOR	1539	NM_022783
chr7	33397466	33427756	+	BBS9	30290	NM_014451
chr7	70880874	70886091	+	WBSCR17	5217	NM_022479
chr5	112870001	112874878	+	YTHDC2	4877	NM_022828
chr22	45937108	45939406	+	FBLN1	2298	NM_006487
chr19	18648410	18649246	-	FKBP8	836	NM_012181
chr15	63353396	63353472	+	TPM1	76	NM_001018020
chr7	23650789	23651172	+	CCDC126	383	NM_138771
chr17	48264844	48265344	-	COL1A1	500	NM_000088
chr18	56585502	56587865	+	ZNF532	2363	NM_018181
chr16	89590413	89597216	+	SPG7	6803	NM_199367
chr5	136993819	136997720	-	KLHL3	3901	NM_001257195
chr17	79813017	79813462	-	P4HB	445	NM_000918
chr2	61447444	61516012	-	USP34	68568	NM_014709
chr7	84666204	84697600	-	SEMA3D	31396	NM_152754
chr1	176050287	176105683	-	RFWD2	55396	NM_022457
chr15	76866498	76958130	-	SCAPER	91632	NM_001145923
chr13	23927923	23945304	-	SACS	17381	NM_014363
chr4	3317796	3344780	+	RGS12	26984	NM_198229
chr11	34111725	34113603	+	CAPRIN1	1878	NM_005898
chr17	76075475	76089844	+	TNRC6C	14369	NM_018996
chr19	19407797	19408153	-	SUGP1	356	NM_172231
chr13	38143880	38144806	-	POSTN	926	NM_001135934
chr10	75830427	75834661	+	VCL	4234	NM_003373
chr22	50181037	50198008	-	BRD1	16971	NM_014577
chr22	30032739	30067937	+	NF2	35198	NM_181829
chr3	155547476	155551830	-	SLC33A1	4354	NM_001190992
chr13	42335263	42407667	-	VWA8	72404	NM_015058
chr4	83793096	83796975	-	SEC31A	3879	NM_001077206
chr2	62227835	62228117	+	COMMD1	282	NM_152516
chr8	121292173	121293298	+	COL14A1	1125	NM_021110
chr2	170394522	170401345	-	FASTKD1	6823	NM_024622
chr12	12022357	12022903	+	ETV6	546	NM_001987
chr1	213046019	213062599	+	FLVCR1	16580	NM_014053
chr11	120328429	120343836	+	ARHGEF12	15407	NM_015313
chr17	20910208	20914622	-	USP22	4414	NM_015276
chr2	204137392	204144836	+	CYP20A1	7444	NM_177538
chr7	66532271	66548526	+	TYW1	16255	NM_018264
chr10	96259977	96271411	+	TBC1D12	11434	NM_015188
chr1	184675776	184681011	-	EDEM3	5235	NM_025191
chr3	66501982	66502057	-	LRIG1	75	NM_015541
chr15	93540186	93541851	+	CHD2	1665	NM_001271
chr19	11289020	11289396	-	KANK2	376	NM_001136191
chr6	54013853	54067031	+	MLIP	53178	NM_138569
chr19	41774127	41787180	+	HNRNPUL1	13053	NM_007040
chr10	104122231	104130617	+	GBF1	8386	NM_001199379
chr9	130101923	130104613	+	GARNL3	2690	NM_032293
chr18	54398613	54426184	+	WDR7	27571	NM_015285
chr19	52364156	52390165	-	ZNF577	26009	NR_024181
chr1	22013683	22021714	-	USP48	8031	NM_032236
chr4	108603170	108615162	-	PAPSS1	11992	NM_005443
chr18	56601664	56621031	+	ZNF532	19367	NM_018181
chr2	223464646	223507724	-	FARSB	43078	NM_005687
chr15	93547846	93558139	+	CHD2	10293	NM_001271
chr3	107429298	107435696	+	BBX	6398	NM_001276286
chr15	99250790	99251336	+	IGF1R	546	NM_000875
chr8	381340	385707	+	FBXO25	4367	NM_183420
chr17	48263138	48263381	-	COL1A1	243	NM_000088
chr3	8977554	8983488	-	RAD18	5934	NM_020165
chr5	76745584	76760634	-	WDR41	15050	NM_018268
chr8	126369460	126370060	+	NSMCE2	600	NM_173685
chr7	5327436	5327616	+	SLC29A4	180	NM_001040661
chr11	66288740	66291353	+	BBS1	2613	NM_024649
chr4	39328182	39329376	-	RFC1	1194	NM_002913
chr9	77611362	77632364	-	C9orf41	21002	NM_152420
chr19	38621137	38621412	+	SIPA1L3	275	NM_015073
chr10	96201652	96234540	+	TBC1D12	32888	NM_015188
chr12	109046047	109051199	-	CORO1C	5152	NM_001105237
chr14	103915255	103923549	+	MARK3	8294	NM_002376
chr16	49557534	49559405	-	ZNF423	1871	NM_001271620
chr14	31103152	31122794	+	SCFD1	19642	NM_182835
chr9	34286614	34290387	-	KIF24	3773	NM_194313
chr1	179306971	179312078	+	SOAT1	5107	NR_045530
chr11	77409531	77413540	-	RSF1	4009	NM_016578
chr16	2570984	2571124	+	AMDHD2	140	NM_015944
chr15	62948142	62950097	+	TLN2	1955	NM_015059
chr11	120318582	120338017	+	ARHGEF12	19435	NM_015313
chr22	29517344	29521404	+	KREMEN1	4060	NM_032045
chr17	1787105	1792145	+	RPA1	5040	NM_002945
chr1	21295966	21329301	-	EIF4G3	33335	NM_001198803
chr1	27267947	27268309	+	NUDC	362	NM_006600
chr8	145012798	145018110	-	PLEC	5312	NM_000445
chr14	93760203	93762503	-	BTBD7	2300	NM_001002860
chr15	90982563	90999547	+	IQGAP1	16984	NM_003870
chr2	50692579	50765774	-	NRXN1	73195	NM_001135659
chr3	197557640	197593090	+	LRCH3	35450	NM_032773
chr2	64083439	64085070	+	UGP2	1631	NM_001001521
chr15	85657103	85664245	+	PDE8A	7142	NM_001243137
chr9	114840817	114842445	-	SUSD1	1628	NM_022486
chr15	85607600	85610435	+	PDE8A	2835	NM_001243137
chr14	89192884	89221015	-	EML5	28131	NM_183387
chr8	116599227	116635985	-	TRPS1	36758	NM_014112
chr17	37865570	37866734	+	ERBB2	1164	NM_004448
chr6	83806449	83851765	+	DOPEY1	45316	NM_001199942
chr1	52226361	52248315	+	OSBPL9	21954	NM_148904
chr15	32815229	32825942	-	WHAMMP1	10713	NR_036650
chr1	26772806	26784396	+	DHDDS	11590	NM_205861
chr1	215342541	215368435	+	KCNK2	25894	NM_014217
chr7	151873275	151875095	-	MLL3	1820	NM_170606
chr2	179504774	179504837	-	TTN	63	NM_133432
chr2	152438977	152448652	-	NEB	9675	NM_001164508
chr17	48273515	48273560	-	COL1A1	45	NM_000088
chr11	17153462	17167489	-	PIK3C2A	14027	NM_002645
chr11	107904527	107925682	+	CUL5	21155	NM_003478
chr22	29095825	29130715	-	CHEK2	34890	NM_145862
chr17	65887959	65890281	+	BPTF	2322	NM_182641
chr14	45587230	45600003	-	FKBP3	12773	NM_002013
chr2	63711737	63720074	-	WDPCP	8337	NM_015910
chr8	13356557	13357705	-	DLC1	1148	NM_024767
chr6	20781375	20846409	+	CDKAL1	65034	NM_017774
chr11	123988203	123989796	+	VWA5A	1593	NM_001130142
chr1	29068914	29070498	+	YTHDF2	1584	NM_001172828
chr6	74190397	74191967	+	MTO1	1570	NM_001123226
chr2	65559120	65561907	-	SPRED2	2787	NM_001128210
chr9	86292641	86293514	-	UBQLN1	873	NM_013438
chr5	176618884	176631293	+	NSD1	12409	NM_172349
chr15	72283443	72302788	-	MYO9A	19345	NM_006901
chr6	159205675	159205759	-	EZR	84	NM_003379
chr7	108142934	108143086	-	PNPLA8	152	NM_001256009
chr9	5954015	5988545	-	KIAA2026	34530	NM_001017969
chr10	70227879	70229920	-	DNA2	2041	NM_001080449
chr14	96986391	96994343	+	PAPOLA	7952	NM_032632
chr3	182788786	182789145	-	MCCC1	359	NM_020166
chr1	17907047	17914974	+	ARHGEF10L	7927	NM_018125
chr3	100013930	100016889	+	TBC1D23	2959	NM_018309
chr4	78694234	78697546	-	CNOT6L	3312	NM_144571
chr17	1382724	1382999	-	MYO1C	275	NM_001080779
chr15	59204761	59209198	-	SLTM	4437	NM_001013843
chr9	114337013	114348445	-	PTGR1	11432	NM_001146108
chr12	50488219	50490755	+	SMARCD1	2536	NM_003076
chr2	179419179	179419479	-	TTN	300	NM_133432
chr13	37614541	37625720	-	SUPT20H	11179	NM_017569
chr3	66448535	66467690	-	LRIG1	19155	NM_015541
chr13	77791974	77818086	-	MYCBP2	26112	NM_015057
chr17	77926455	77926617	-	TBC1D16	162	NM_019020
chr3	154832782	154836600	+	MME	3818	NM_007288
chr6	76357446	76369123	+	SENP6	11677	NM_015571
chr3	197249510	197249652	-	BDH1	142	NM_004051
chr10	69714351	69773943	-	HERC4	59592	NM_015601
chr2	152443887	152464122	-	NEB	20235	NM_001164508
chr13	110866272	110866362	-	COL4A1	90	NM_001845
chr7	132990630	133002144	+	EXOC4	11514	NM_001037126
chr18	51797729	51810383	+	POLI	12654	NM_007195
chr11	113126595	113131045	+	NCAM1	4450	NM_001076682
chr2	32399131	32409407	+	SLC30A6	10276	NM_017964
chr2	189864195	189866315	+	COL3A1	2120	NM_000090
chr2	110321942	110350696	-	2017-09-10	28754	NR_047585
chr17	49340634	49346265	+	UTP18	5631	NM_016001
chr5	38991050	39021238	-	RICTOR	30188	NM_152756
chr17	44159806	44172067	-	KANSL1	12261	NM_001193466
chr4	10099334	10105610	-	WDR1	6276	NM_017491
chr3	145820541	145828235	-	PLOD2	7694	NM_000935
chr17	37373062	37373426	-	STAC2	364	NM_198993
chr9	34263098	34286702	-	KIF24	23604	NM_194313
chr6	145103057	145124283	+	UTRN	21226	NM_007124
chr7	91924202	91991587	+	ANKIB1	67385	NM_019004
chr4	39850470	39905811	-	PDS5A	55341	NM_001100399
chr14	24679553	24681035	-	CHMP4A	1482	NM_014169
chr4	140624608	140625350	+	MGST2	742	NM_001204367
chr14	93022095	93081824	+	RIN3	59729	NM_024832
chr19	19603114	19603521	+	GATAD2A	407	NM_017660
chr7	94045716	94045815	+	COL1A2	99	NM_000089
chr11	18536224	18537711	-	TSG101	1487	NM_006292
chr8	48812932	48843347	-	PRKDC	30415	NM_001081640
chr9	87359887	87367000	+	NTRK2	7113	NM_006180
chr2	170377370	170377517	+	KLHL41	147	NM_006063
chr21	40590077	40590586	-	BRWD1	509	NM_018963
chr5	176662821	176687169	+	NSD1	24348	NM_172349
chr1	93029198	93170301	-	EVI5	141103	NM_005665
chr7	83614751	83640407	-	SEMA3A	25656	NM_006080
chr16	68893786	68896964	+	TANGO6	3178	NM_024562
chr11	1955160	1955238	+	TNNT3	78	NM_001042782
chr2	24468997	24477300	-	ITSN2	8303	NM_147152
chr10	128768965	128860040	+	DOCK1	91075	NM_001380
chr2	206023445	206058044	+	PARD3B	34599	NM_057177
chr7	94034984	94035038	+	COL1A2	54	NM_000089
chr6	74440066	74446231	+	CD109	6165	NM_001159587
chr8	141771263	141774389	-	PTK2	3126	NM_005607
chr16	23113639	23119504	-	USP31	5865	NM_020718
chr7	104678572	104681470	+	MLL5	2898	NM_182931
chr8	17793097	17868875	+	PCM1	75778	NM_006197
chr15	75703832	75705386	-	SIN3A	1554	NM_015477
chr2	97810254	97877478	+	ANKRD36	67224	NM_001164315
chr16	18851019	18853776	-	SMG1	2757	NM_015092
chr7	74524751	74528329	+	GTF2IRD2B	3578	NM_001003795
chr8	92998351	93023319	-	RUNX1T1	24968	NM_001198633
chr17	27778472	27778698	+	TAOK1	226	NM_020791
chr3	38263068	38271921	+	OXSR1	8853	NM_005109
chr2	110325391	110332344	-	2017-09-10	6953	NR_047585
chr1	179870436	179876999	+	TOR1AIP1	6563	NM_015602
chr3	132191988	132196736	+	DNAJC13	4748	NM_015268
chr2	204154487	204157049	+	CYP20A1	2562	NM_177538
chr3	11850990	11871338	-	TAMM41	20348	NM_138807
chr9	27180237	27192621	+	TEK	12384	NM_000459
chr6	70447833	70500364	-	LMBRD1	52531	NM_018368
chr15	72292191	72338975	-	MYO9A	46784	NM_006901
chr5	167927595	167937691	+	RARS	10096	NM_002887
chr1	167734819	167745403	+	MPZL1	10584	NM_024569
chr22	26059596	26070495	+	ADRBK2	10899	NM_005160
chr4	77979659	77987558	-	CCNI	7899	NM_006835
chr16	72122885	72124685	-	TXNL4B	1800	NM_001142317
chr10	112635723	112650428	+	PDCD4	14705	NM_001199492
chr7	716865	751164	-	PRKAR1B	34299	NM_001164762
chr3	50131152	50143142	+	RBM5	11990	NM_005778
chr4	25395931	25416322	+	ANAPC4	20391	NM_013367
chr3	152163070	152165562	+	MBNL1	2492	NM_021038
chr9	96827015	96857736	+	PTPDC1	30721	NM_177995
chr6	76412360	76421132	+	SENP6	8772	NM_015571
chr16	88061088	88071617	+	BANP	10529	NM_001173540
chr10	93841076	93851701	-	CPEB3	10625	NM_014912
chr5	158204420	158267118	-	EBF1	62698	NM_024007
chr16	74491771	74493687	-	GLG1	1916	NM_001145666
chr5	151043647	151049345	-	SPARC	5698	NM_003118
chr1	19452939	19482917	-	UBR4	29978	NM_020765
chr18	12999419	13030607	+	CEP192	31188	NM_032142
chr13	42481721	42524149	-	VWA8	42428	NM_015058
chr7	23163395	23183644	+	KLHL7	20249	NR_033328
chr5	137277632	137292231	-	FAM13B	14599	NM_001101801
chr17	36353600	36353765	-	LOC440434	165	NR_036750
chr7	90355880	90419967	+	CDK14	64087	NM_012395
chr5	95072592	95091465	+	RHOBTB3	18873	NM_014899
chr1	36469941	36501868	+	AGO3	31927	NM_024852
chr12	50385780	50396083	-	RACGAP1	10303	NM_001126104
chr20	47282820	47297873	-	PREX1	15053	NM_020820
chr2	179360222	179360387	+	PLEKHA3	165	NM_019091
chr17	35640167	35641871	-	ACACA	1704	NM_198836
chr6	131939546	131941036	-	MED23	1490	NM_004830
chr12	109509416	109511337	+	USP30	1921	NM_032663
chr1	24401808	24407946	-	MYOM3	6138	NM_152372
chr2	26332636	26350820	+	RAB10	18184	NM_016131
chr3	183361267	183369064	+	KLHL24	7797	NM_017644
chr1	32653554	32653725	+	TXLNA	171	NM_175852
chr1	180953812	180974599	-	STX6	20787	NM_005819
chr7	104717409	104717640	+	MLL5	231	NM_018682
chr9	33986757	34017187	-	UBAP2	30430	NM_018449
chrX	22231020	22263526	+	PHEX	32506	NM_000444
chr9	135917473	135919313	+	GTF3C5	1840	NM_001122823
chr8	15508205	15531345	+	TUSC3	23140	NM_006765
chr3	19992297	19992553	+	RAB5A	256	NM_004162
chr19	41122794	41125398	+	LTBP4	2604	NM_001042544
chr17	57092970	57161450	-	TRIM37	68480	NM_001005207
chr2	209209834	209212747	+	PIKFYVE	2913	NM_015040
chr4	141456886	141464740	+	ELMOD2	7854	NM_153702
chr7	123329095	123346880	-	WASL	17785	NM_003941
chr13	113963957	113964177	+	LAMP1	220	NM_005561
chr13	73539411	73547813	+	PIBF1	8402	NM_006346
chr9	108483817	108538892	+	TMEM38B	55075	NM_018112
chr1	223305816	223308206	-	TLR5	2390	NM_003268
chr1	1747194	1770677	-	GNB1	23483	NM_002074
chr16	354303	364683	-	AXIN1	10380	NM_003502
chr5	118264231	118280344	-	DTWD2	16113	NM_173666
chr10	115636279	115644139	+	NHLRC2	7860	NM_198514
chr1	35480297	35485203	-	ZMYM6	4906	NM_007167
chr10	12136071	12162266	+	DHTKD1	26195	NM_018706
chr17	43552465	43553092	-	PLEKHM1	627	NR_027774
chr13	53196123	53201713	+	HNRNPA1L2	5590	NM_001011725
chr1	155385534	155429689	-	ASH1L	44155	NM_018489
chr2	73659325	73682422	+	ALMS1	23097	NM_015120
chr1	227381486	227441856	-	CDC42BPA	60370	NM_003607
chrX	53641494	53642796	-	HUWE1	1302	NM_031407
chr6	33138333	33138387	-	COL11A2	54	NM_080681_6
chr2	37276795	37280750	-	HEATR5B	3955	NM_019024
chr2	107446521	107460490	-	ST6GAL2	13969	NM_032528
chr15	83481854	83488240	+	WHAMM	6386	NM_001080435
chr9	99271954	99327765	-	CDC14B	55811	NM_033331
chr2	61709514	61717911	-	XPO1	8397	NM_003400
chr6	13579682	13584457	+	SIRT5	4775	NM_031244
chr8	141856358	141874498	-	PTK2	18140	NM_005607
chr14	58681922	58690574	+	ACTR10	8652	NM_018477
chr12	3018694	3031568	+	TULP3	12874	NM_001160408
chr7	94054428	94054975	+	COL1A2	547	NM_000089
chr1	205238077	205239012	+	TMCC2	935	NM_014858
chr17	53108528	53158544	+	STXBP4	50016	NM_178509
chr10	518378	532470	-	DIP2C	14092	NM_014974
chr2	48807725	48809702	+	STON1-GTF2A1L	1977	NM_001198594
chr6	76412360	76412788	+	SENP6	428	NM_015571
chr18	51804072	51813781	+	POLI	9709	NM_007195
chr9	33953282	33960876	-	UBAP2	7594	NM_018449
chr9	33948371	33963789	-	UBAP2	15418	NM_018449
chr1	40654726	40688382	+	RLF	33656	NM_012421
chr6	152644612	152653025	-	SYNE1	8413	NM_182961
chr17	19554859	19575269	+	ALDH3A2	20410	NM_000382
chr17	7351897	7352107	+	CHRNB1	210	NM_000747
chr15	93552374	93563488	+	CHD2	11114	NM_001271
chr9	88233897	88248289	-	AGTPBP1	14392	NM_015239
chr1	58971731	59004982	-	OMA1	33251	NM_145243
chr3	56694758	56707753	-	FAM208A	12995	NM_015224
chr20	18491465	18516386	+	SEC23B	24921	NM_001172746
chr14	96986391	96987409	+	PAPOLA	1018	NM_032632
chr18	43702432	43703330	+	HAUS1	898	NM_138443
chr5	43609244	43628489	+	NNT	19245	NM_012343
chr1	62228529	62241006	+	INADL	12477	NM_176877
chr3	29910348	29941246	+	RBMS3	30898	NM_001003792
chr9	19288593	19300329	+	DENND4C	11736	NM_017925
chr4	186444515	186446325	-	PDLIM3	1810	NM_001257962
chr5	132432852	132432978	+	HSPA4	126	NM_002154
chr2	61433151	61439064	-	USP34	5913	NM_014709
chr2	159992704	160007067	+	TANC1	14363	NM_001145909
chr13	41892941	41910892	+	NAA16	17951	NM_001110798
chr17	62579578	62582288	-	SMURF2	2710	NM_022739
chr1	220386228	220387321	-	RAB3GAP2	1093	NM_012414
chr4	83765538	83770130	-	SEC31A	4592	NM_001077206
chr14	97299803	97327072	+	VRK1	27269	NM_003384
chr7	75182751	75183825	-	HIP1	1074	NM_005338
chr6	89638703	89650899	-	RNGTT	12196	NM_003800
chrX	24512858	24523415	+	PDK3	10557	NM_005391
chr3	57276883	57282379	+	APPL1	5496	NM_012096
chr2	128922303	128928858	+	UGGT1	6555	NR_027671
chr1	46105881	46108171	-	GPBP1L1	2290	NM_021639
chr15	85607600	85652361	+	PDE8A	44761	NM_001243137
chr16	68300495	68300624	+	SLC7A6	129	NM_003983
chr17	27613009	27614734	-	NUFIP2	1725	NM_020772
chr2	203933115	203964435	+	NBEAL1	31320	NM_001114132
chr3	183454505	183480067	+	YEATS2	25562	NM_018023
chr1	9931244	9938047	-	CTNNBIP1	6803	NM_001012329
chrX	16716358	16721064	-	CTPS2	4706	NM_019857
chr19	13135834	13136366	+	NFIX	532	NM_001271044
chr7	129756284	129762042	+	KLHDC10	5758	NM_014997
chr17	42338942	42339004	-	SLC4A1	62	NM_000342
chr14	20811229	20811570	-	RPPH1	341	NR_002312
chr4	40936472	40947087	-	APBB2	10615	NM_173075
chr8	96044222	96060786	+	NDUFAF6	16564	NM_152416
chr9	35685430	35685548	-	TPM2	118	NM_213674
chr10	64944367	64954135	-	JMJD1C	9768	NM_004241
chr1	22181340	22181476	-	HSPG2	136	NM_005529
chr12	46254583	46287504	+	ARID2	32921	NM_152641
chr5	43292575	43297268	-	HMGCS1	4693	NM_002130
chrX	48433948	48434055	+	RBM3	107	NM_006743
chr13	100953713	101077985	+	PCCA	124272	NM_000282
chr13	26911703	26928017	+	CDK8	16314	NM_001260
chr11	46515157	46515754	-	AMBRA1	597	NM_001267782
chr9	110062421	110074018	+	RAD23B	11597	NM_002874
chr14	39627488	39628754	-	TRAPPC6B	1266	NM_177452
chr12	111923074	111924628	-	ATXN2	1554	NM_002973
chr5	39002636	39021238	-	RICTOR	18602	NM_152756
chr10	412214	430086	-	DIP2C	17872	NM_014974
chr20	50286535	50307358	-	ATP9A	20823	NM_006045
chr20	44477088	44477314	-	ACOT8	226	NM_005469
chr8	125597327	125603476	-	MTSS1	6149	NM_014751
chr20	47895640	47897501	+	ZFAS1	1861	NR_036658
chr6	17507399	17514185	+	CAP2	6786	NM_006366
chr19	10886378	10887892	+	DNM2	1514	NM_001005361
chr10	21108352	21117563	-	NEBL	9211	NM_006393
chr8	141310567	141415797	-	TRAPPC9	105230	NM_031466
chr8	116631358	116635985	-	TRPS1	4627	NM_014112
chr4	110412482	110416012	+	SEC24B	3530	NM_006323
chr5	86627164	86633908	+	RASA1	6744	NM_022650
chr6	105280916	105291173	-	HACE1	10257	NM_020771
chr18	60206913	60217693	+	ZCCHC2	10780	NM_017742
chr17	35578644	35609962	-	ACACA	31318	NM_198836
chr11	118656760	118657227	-	DDX6	467	NM_004397
chr10	69726439	69773943	-	HERC4	47504	NM_015601
chr7	120446602	120480163	-	TSPAN12	33561	NM_012338
chr8	141799572	141900868	-	PTK2	101296	NM_005607
chr9	131373992	131380039	+	SPTAN1	6047	NM_003127
chr3	57618991	57627474	-	DENND6A	8483	NM_152678
chr2	236649606	236659132	+	AGAP1	9526	NM_014914
chr2	189850390	189853369	+	COL3A1	2979	NM_000090
chr5	118842512	118850741	+	HSD17B4	8229	NM_000414
chr12	124130001	124137282	+	GTF2H3	7281	NM_001516
chr14	50292584	50298079	-	NEMF	5495	NM_004713
chr9	127762169	127765849	-	SCAI	3680	NM_173690
chrX	151130894	151131115	-	GABRE	221	NM_004961
chr10	15875628	15889942	-	FAM188A	14314	NM_024948
chr2	203818727	203820481	+	ALS2CR8	1754	NM_001104586
chr3	160131260	160141628	+	SMC4	10368	NM_005496
chr10	111883774	111890244	+	ADD3	6470	NM_019903
chr2	15691616	15698758	-	NBAS	7142	NM_015909
chr5	176963358	176966148	-	FAM193B	2790	NM_001190946
chr2	189859771	189860516	+	COL3A1	745	NM_000090
chr5	135483520	135489852	+	SMAD5	6332	NM_005903
chr8	106431371	106456609	+	ZFPM2	25238	NM_012082
chr12	109051079	109095099	-	CORO1C	44020	NM_001105237
chr3	47762155	47777616	-	SMARCC1	15461	NM_003074
chr22	38889714	38897285	-	DDX17	7571	NM_006386
chr2	219321814	219328089	-	USP37	6275	NM_020935
chr14	31596990	31602881	-	HECTD1	5891	NM_015382
chr9	96259752	96261168	+	FAM120A	1416	NM_014612
chr7	97820039	97823884	+	LMTK2	3845	NM_014916
chr4	54249939	54294350	+	FIP1L1	44411	NM_001134938
chr9	99220660	99233376	+	HABP4	12716	NM_014282
chr18	19202685	19203900	+	SNRPD1	1215	NM_006938
chr15	28491026	28492043	-	HERC2	1017	NM_004667
chr11	73418464	73429935	-	RAB6A	11471	NM_002869
chr6	16658006	16753578	-	ATXN1	95572	NM_000332
chr9	117797482	117804620	-	TNC	7138	NM_002160
chr2	189854821	189864303	+	COL3A1	9482	NM_000090
chr19	17387303	17387718	+	BABAM1	415	NM_014173
chr11	103124013	103270600	+	DYNC2H1	146587	NM_001080463
chr2	180347998	180409696	-	ZNF385B	61698	NM_152520
chr17	48265456	48265998	-	COL1A1	542	NM_000088
chr4	6599924	6602483	+	MAN2B2	2559	NM_015274
chr12	123661234	123665757	-	MPHOSPH9	4523	NM_022782
chr20	33954359	33971936	-	UQCC	17577	NM_199487
chr1	71534958	71535045	-	ZRANB2	87	NM_005455
chr17	19741813	19753087	-	ULK2	11274	NM_001142610
chr6	69943181	69949118	+	BAI3	5937	NM_001704
chrX	105179161	105190456	+	NRK	11295	NM_198465
chr15	44620882	44630515	+	CASC4	9633	NM_138423
chr10	86177526	86198463	+	CCSER2	20937	NM_018999
chr10	121338237	121347760	-	TIAL1	9523	NM_003252
chr1	155365249	155429689	-	ASH1L	64440	NM_018489
chr8	72211281	72246409	-	EYA1	35128	NM_172059
chr3	17051165	17084441	+	PLCL2	33276	NM_015184
chr10	75234676	75239275	-	PPP3CB	4599	NM_001142353
chr9	88655653	88667506	-	GOLM1	11853	NM_177937
chr6	131919426	131929211	-	MED23	9785	NM_004830
chr20	17928129	17937681	-	SNX5	9552	NM_152227
chr7	137597556	137600758	-	CREB3L2	3202	NM_001253775
chr17	29483000	29509683	+	NF1	26683	NM_000267
chr20	42242489	42252685	+	IFT52	10196	NM_016004
chr4	77065301	77065626	-	NUP54	325	NM_017426
chr15	43692241	43694048	+	TUBGCP4	1807	NM_014444
chr3	111632165	111639266	+	PHLDB2	7101	NM_001134439
chr3	185155234	185184751	+	MAP3K13	29517	NM_004721
chr1	6021853	6046387	-	NPHP4	24534	NM_015102
chr5	14316621	14336836	+	TRIO	20215	NM_007118
chr11	47647225	47648679	-	MTCH2	1454	NM_014342
chr7	141336759	141349133	+	AGK	12374	NM_018238
chr1	154226375	154228231	+	UBAP2L	1856	NM_014847
chr2	189953420	189962056	-	COL5A2	8636	NM_000393
chr5	154304028	154315582	-	GEMIN5	11554	NM_015465
chr19	41847787	41848152	-	TGFB1	365	NM_000660
chr14	39648294	39648666	+	PNN	372	NM_002687
chr5	70798425	70806978	+	BDP1	8553	NM_018429
chr6	54013853	54034370	+	MLIP	20517	NM_138569
chr2	179546102	179546177	-	TTN	75	NM_133378
chr12	51467605	51467865	-	CSRNP2	260	NM_030809
chrX	134679347	134690225	+	DDX26B	10878	NM_182540
chr12	112096539	112117144	-	BRAP	20605	NM_006768
chr17	37437641	37441826	-	FBXL20	4185	NM_001184906
chr5	13911494	13931353	-	DNAH5	19859	NM_001369
chr5	172359438	172362313	+	ERGIC1	2875	NM_001031711
chr17	48268743	48268851	-	COL1A1	108	NM_000088
chr9	99284787	99327765	-	CDC14B	42978	NM_033331
chr15	89656955	89659752	+	ABHD2	2797	NM_152924
chr16	29845053	29848279	+	MVP	3226	NM_005115
chr15	34548429	34553221	-	SLC12A6	4792	NM_001042495
chr11	68367808	68370960	+	PPP6R3	3152	NM_018312
chr14	52164859	52169306	+	FRMD6	4447	NM_152330
chr12	66597490	66622150	+	IRAK3	24660	NM_007199
chr7	26233194	26235529	-	HNRNPA2B1	2335	NM_002137
chr22	32154531	32161046	+	DEPDC5	6515	NM_001136029
chr15	93480747	93482948	+	CHD2	2201	NM_001271
chr15	80390757	80415142	+	ZFAND6	24385	NM_001242914
chr18	29691716	29704808	+	RNF138	13092	NM_001191324
chr1	39835701	39838268	+	MACF1	2567	NM_012090
chrX	20181081	20194616	-	RPS6KA3	13535	NM_004586
chr7	44663915	44687133	+	OGDH	23218	NM_002541
chr3	197557640	197566268	+	LRCH3	8628	NM_032773
chr10	7839009	7844817	+	ATP5C1	5808	NM_001001973
chr15	73052747	73067438	-	ADPGK	14691	NR_023318
chr11	68334481	68343511	+	PPP6R3	9030	NM_001164161
chr6	11192577	11193925	-	NEDD9	1348	NM_001142393
chr2	73675089	73682422	+	ALMS1	7333	NM_015120
chr3	123649948	123667979	-	CCDC14	18031	NM_022757
chr10	94653105	94679807	+	EXOC6	26702	NM_001013848
chr5	37238958	37239971	-	C5orf42	1013	NM_023073
chr6	111583459	111585149	+	KIAA1919	1690	NM_153369
chr4	7870348	7873807	-	AFAP1	3459	NM_198595
chr1	156304503	156304566	-	CCT3	63	NM_005998
chr19	41117057	41117300	+	LTBP4	243	NM_001042544
chr2	189864567	189866315	+	COL3A1	1748	NM_000090
chr4	2492063	2502465	+	RNF4	10402	NM_001185009
chr1	19510304	19511780	-	UBR4	1476	NM_020765
chr9	137674512	137676942	+	COL5A1	2430	NM_000093
chr9	111812562	111812972	-	TMEM245	410	NM_032012
chr4	22403053	22404422	-	GPR125	1369	NM_145290
chr2	201718625	201719809	-	CLK1	1184	NR_027855
chr5	179136873	179147561	+	CANX	10688	NM_001024649
chr3	42234566	42242546	+	TRAK1	7980	NM_001265609
chr9	138741982	138758382	-	CAMSAP1	16400	NM_015447
chr15	65471271	65472542	-	CLPX	1271	NM_006660
chr1	144946624	144994701	-	PDE4DIP	48077	NM_001002812
chr11	16068059	16077447	-	SOX6	9388	NM_001145811
chr9	88190229	88211364	-	AGTPBP1	21135	NM_015239
chr12	39750633	39757015	-	KIF21A	6382	NM_017641
chr10	76910271	76928416	+	SAMD8	18145	NM_144660
chr8	139833378	139856401	-	COL22A1	23023	NM_152888
chr2	27820933	27830906	+	ZNF512	9973	NM_001271289
chr17	27248705	27254081	-	PHF12	5376	NM_001033561
chr2	46803225	46803795	+	RHOQ	570	NM_012249
chr5	121767663	121787296	+	SNCAIP	19633	NM_005460
chr12	112374495	112376014	-	TMEM116	1519	NM_001193453
chr19	16790794	16791392	+	TMEM38A	598	NM_024074
chr2	179563569	179566314	-	TTN	2745	NM_133378
chr11	117030649	117034608	+	PAFAH1B2	3959	NM_001184748
chr6	160467529	160469575	+	IGF2R	2046	NM_000876
chr1	57044550	57045257	-	PPAP2B	707	NM_003713
chr1	214169811	214214847	+	PROX1	45036	NM_002763
chr7	72159676	72209578	-	TYW1B	49902	NM_001145441
chr1	241094016	241100006	-	RGS7	5990	NM_002924
chr17	49067810	49071296	-	SPAG9	3486	NM_001251971
chr10	29839525	29858241	-	SVIL	18716	NM_021738
chr18	45374845	45377698	-	SMAD2	2853	NM_001135937
chr19	48229068	48229481	+	EHD2	413	NM_014601
chr10	46158989	46159290	-	ZFAND4	301	NM_174890
chr15	59323002	59323901	+	RNF111	899	NM_017610
chr10	12039670	12056183	-	UPF2	16513	NM_015542
chr2	240944626	240944712	-	NDUFA10	86	NM_004544
chr17	48267039	48267273	-	COL1A1	234	NM_000088
chr4	108603170	108622441	-	PAPSS1	19271	NM_005443
chr3	119222378	119222868	+	TIMMDC1	490	NM_016589
chr10	74100546	74100928	-	DNAJB12	382	NM_017626
chr18	74638992	74672811	+	ZNF236	33819	NM_007345
chr10	76910271	76910864	+	SAMD8	593	NM_144660
chr3	57276883	57301820	+	APPL1	24937	NM_012096
chr1	31438828	31465507	-	PUM1	26679	NM_001020658
chr11	128638012	128642880	+	FLI1	4868	NM_001167681
chr1	58992932	59004982	-	OMA1	12050	NM_145243
chr1	236189195	236201553	-	NID1	12358	NM_002508
chr9	111826756	111843223	-	TMEM245	16467	NM_032012
chr3	13542212	13544480	+	HDAC11	2268	NM_024827
chr17	80914570	80923622	-	B3GNTL1	9052	NM_001009905
chr5	9190378	9227079	-	SEMA5A	36701	NM_003966
chr18	55833019	55919286	+	NEDD4L	86267	NM_001144967
chr16	30387940	30389023	+	MYLPF	1083	NM_013292
chr5	175777615	175782752	-	KIAA1191	5137	NM_020444
chrX	85769281	85769394	+	DACH2	113	NM_001139514
chr12	69644908	69656342	+	CPSF6	11434	NM_007007
chr8	109462051	109468159	+	EMC2	6108	NM_014673
chr15	90631590	90631979	-	IDH2	389	NM_002168
chr14	101295044	101311870	+	MEG3	16826	NR_046468
chr3	139074523	139074632	+	MRPS22	109	NM_020191
chr3	5212187	5216099	+	ARL8B	3912	NM_018184
chr22	45970390	45972988	+	FBLN1	2598	NM_006486
chr2	152295197	152300223	+	RIF1	5026	NM_001177664
chr2	144966169	144993304	-	GTDC1	27135	NM_001164629
chr11	9735012	9754257	+	SWAP70	19245	NM_015055
chr16	89961445	89967202	+	TCF25	5757	NM_014972
chr11	116824759	116827780	-	SIK3	3021	NM_025164
chr7	155465560	155473602	+	RBM33	8042	NM_053043
chr9	90313570	90318132	+	DAPK1	4562	NM_004938
chr17	48267361	48267469	-	COL1A1	108	NM_000088
chr9	33960823	33963789	-	UBAP2	2966	NM_018449
chr5	137041680	137045545	-	KLHL3	3865	NM_001257195
chr15	93480747	93499879	+	CHD2	19132	NM_001271
chr20	16385457	16410627	-	KIF16B	25170	NM_024704
chr7	17908029	17915413	-	SNX13	7384	NM_015132
chr10	5810175	5842668	-	GDI2	32493	NM_001115156
chr3	101374947	101391057	-	ZBTB11	16110	NM_014415
chr2	217329319	217332769	+	SMARCAL1	3450	NM_014140
chr11	12785725	12785981	+	TEAD1	256	NM_021961
chr10	69785302	69804320	-	HERC4	19018	NM_015601
chr9	6420911	6434173	+	UHRF2	13262	NR_046386
chr1	155340294	155340774	-	ASH1L	480	NM_018489
chr6	166843940	166845978	-	RPS6KA2	2038	NM_021135
chr18	10691222	10691381	-	PIEZO2	159	NM_022068
chr7	124475332	124499166	-	POT1	23834	NR_003103
chr2	106739425	106781240	-	UXS1	41815	NM_025076
chr2	50847159	50850755	-	NRXN1	3596	NM_001135659
chr1	215749243	215752480	+	KCTD3	3237	NM_016121
chr8	48196616	48206619	+	KIAA0146	10003	NM_001080394
chr16	70154363	70154622	+	PDPR	259	NM_017990
chr2	106761645	106782539	-	UXS1	20894	NM_025076
chr17	48273977	48274424	-	COL1A1	447	NM_000088
chr2	44021595	44028848	+	DYNC2LI1	7253	NM_001193464
chr2	120844746	120850852	+	EPB41L5	6106	NM_001184939
chr2	70451685	70456450	-	TIA1	4765	NM_022037
chr22	26105864	26110537	+	ADRBK2	4673	NM_005160
chr4	2492063	2498848	+	RNF4	6785	NM_001185009
chr20	34430494	34435356	+	PHF20	4862	NM_016436
chr7	94054921	94055169	+	COL1A2	248	NM_000089
chr11	68552282	68564401	-	CPT1A	12119	NM_001031847
chr15	48780309	48780438	-	FBN1	129	NM_000138
chr4	79747190	79782622	+	BMP2K	35432	NM_017593
chr16	58594115	58594266	-	CNOT1	151	NM_206999
chr9	125719289	125782738	+	RABGAP1	63449	NM_012197
chr12	69210591	69218431	+	MDM2	7840	NM_002392
chr13	103290588	103297023	+	TPP2	6435	NM_003291
chr16	66847466	66847749	-	NAE1	283	NM_003905
chr4	184605127	184618988	+	TRAPPC11	13861	NM_199053
chr11	117023156	117034590	+	PAFAH1B2	11434	NM_001184748
chr18	18945987	18983955	+	GREB1L	37968	NM_001142966
chr1	229568733	229568874	-	ACTA1	141	NM_001100
chr3	155611306	155629068	+	GMPS	17762	NM_003875
chr9	33935836	33941860	-	UBAP2	6024	NM_018449
chr1	232596632	232607274	-	SIPA1L2	10642	NM_020808
chr10	117221450	117228839	+	ATRNL1	7389	NM_207303
chr2	179522413	179526569	-	TTN	4156	NM_001267550
chr10	13701322	13717044	-	FRMD4A	15722	NM_018027
chr7	94028360	94030932	+	COL1A2	2572	NM_000089
chr10	29801663	29820217	-	SVIL	18554	NM_021738
chr19	18974246	18974421	+	UPF1	175	NM_002911
chr1	54502282	54509198	-	TMEM59	6916	NM_004872
chr12	121947369	121947842	-	KDM2B	473	NM_032590
chr12	129293332	129299615	-	SLC15A4	6283	NM_145648
chr21	36206706	36231875	-	RUNX1	25169	NM_001122607
chr2	203974872	203991649	+	NBEAL1	16777	NM_001114132
chr5	109049220	109065214	+	MAN2A1	15994	NM_002372
chr5	43675612	43677908	+	NNT	2296	NM_012343
chr8	141745349	141762415	-	PTK2	17066	NM_005607
chr10	87898575	87898781	-	GRID1	206	NM_017551
chr4	48503639	48507632	-	FRYL	3993	NM_015030
chr13	99890680	99896878	+	UBAC2	6198	NR_026644
chr1	87181406	87185318	+	SH3GLB1	3912	NM_001206651
chr3	11399891	11468400	+	ATG7	68509	NM_001136031
chr7	129297182	129330386	+	NRF1	33204	NM_001040110
chr1	51860052	51913807	-	EPS15	53755	NM_001981
chr8	28827559	28876430	+	HMBOX1	48871	NM_024567
chr16	3900297	3901010	-	CREBBP	713	NM_001079846
chrX	79962925	79975155	-	BRWD3	12230	NM_153252
chr2	169018296	169038600	-	STK39	20304	NM_013233
chr7	94035561	94037203	+	COL1A2	1642	NM_000089
chr1	208383624	208391347	-	PLXNA2	7723	NM_025179
chr1	70694104	70705203	+	SRSF11	11099	NM_004768
chr9	134305476	134319715	+	PRRC2B	14239	NM_013318
chr18	9117835	9124981	+	NDUFV2	7146	NM_021074
chr19	39819639	39823766	-	GMFG	4127	NM_004877
chr7	72398922	72400649	+	POM121	1727	NM_172020
chr11	120347369	120348235	+	ARHGEF12	866	NM_015313
chr22	41738532	41739580	+	ZC3H7B	1048	NM_017590
chr1	32502510	32504220	+	KHDRBS1	1710	NR_073499
chr1	223991875	223994649	-	TP53BP2	2774	NM_005426
chr18	697239	706578	-	ENOSF1	9339	NM_202758
chr10	11789347	11797607	+	ECHDC3	8260	NM_024693
chr2	32602655	32620661	+	BIRC6	18006	NM_016252
chrX	130883333	130928494	-	LOC286467	45161	NR_026975
chrX	76907603	76912143	-	ATRX	4540	NM_000489
chr10	7262372	7269899	-	SFMBT2	7527	NM_001029880
chr12	46319924	46322642	-	SCAF11	2718	NM_004719
chr10	104445572	104465246	-	ARL3	19674	NM_004311
chrX	153908408	153928334	-	GAB3	19926	NM_080612
chr3	196831773	196846401	-	DLG1	14628	NM_001204386
chr6	90312747	90322089	+	ANKRD6	9342	NM_001242809
chr8	38793511	38803739	+	PLEKHA2	10228	NM_021623
chr10	93590679	93602148	+	TNKS2	11469	NM_025235
chrX	299338	308428	-	PPP2R3B	9090	NM_013239
chr9	113163133	113166832	-	SVEP1	3699	NM_153366
chr7	98563318	98569568	+	TRRAP	6250	NM_001244580
chr12	48391653	48391984	-	COL2A1	331	NM_001844
chr2	110332157	110350696	-	2017-09-10	18539	NR_047585
chr14	52520296	52527074	-	NID2	6778	NM_007361
chr5	77452081	77477486	-	AP3B1	25405	NM_001271769
chr2	179424037	179517268	-	TTN	93231	NM_133432
chr17	73808192	73809959	+	UNK	1767	NM_001080419
chr1	114165427	114201887	+	MAGI3	36460	NM_152900
chrX	32456357	32472949	-	DMD	16592	NM_004007
chr6	51695658	51720868	-	PKHD1	25210	NM_138694
chr15	52892323	52970319	-	FAM214A	77996	NM_019600
chr2	210962809	211019335	-	KANSL1L	56526	NM_152519
chr7	70227855	70242160	+	AUTS2	14305	NM_015570
chr6	149691044	149700654	+	TAB2	9610	NM_015093
chr7	891020	912199	+	SUN1	21179	NM_001130965
chr10	22193450	22209892	-	DNAJC1	16442	NM_022365
chr4	149356255	149358014	-	NR3C2	1759	NM_001166104
chr15	57730182	57734676	+	CGNL1	4494	NM_032866
chr5	37213660	37247847	-	C5orf42	34187	NM_023073
chr1	12061457	12062160	+	MFN2	703	NM_014874
chr15	62299506	62306191	-	VPS13C	6685	NM_001018088
chr9	35295692	35313986	+	UNC13B	18294	NM_006377
chr2	24866834	24896332	+	NCOA1	29498	NM_147223
chr10	24669797	24727408	+	KIAA1217	57611	NM_001098501
chr9	5064882	5081861	+	JAK2	16979	NM_004972
chr10	98164988	98173073	-	TLL2	8085	NM_012465
chr8	18622958	18662408	-	PSD3	39450	NM_015310
chr2	242265407	242275513	+	2017-09-02	10106	NM_001008491
chr9	111795586	111835718	-	TMEM245	40132	NM_032012
chr14	39623414	39628754	-	TRAPPC6B	5340	NM_001079537
chr2	20482707	20527144	-	PUM2	44437	NM_015317
chr6	157431605	157454341	+	ARID1B	22736	NM_020732
chr9	140705912	140712590	+	EHMT1	6678	NM_024757
chr14	45644273	45646179	+	FANCM	1906	NM_020937
chr2	136379063	136437894	+	R3HDM1	58831	NM_015361
chr8	133634856	133673873	-	LRRC6	39017	NR_073525
chr9	36369715	36376124	-	RNF38	6409	NM_194329
chr2	136360069	136362586	+	R3HDM1	2517	NM_015361
chr7	151797882	151807730	+	GALNT11	9848	NM_022087
chr9	115166274	115181238	+	HSDL2	14964	NM_032303
chr1	26784281	26786635	+	DHDDS	2354	NM_205861
chr15	71534987	71549054	+	THSD4	14067	NM_024817
chr5	179976930	179980471	+	CNOT6	3541	NM_015455
chr15	85656607	85669605	+	PDE8A	12998	NM_001243137
chr4	154191486	154197282	+	TRIM2	5796	NM_015271
chr8	92982885	93088365	-	RUNX1T1	105480	NM_001198633
chr11	57258696	57259335	-	SLC43A1	639	NM_001198810
chr1	78267015	78327007	+	FAM73A	59992	NM_198549
chr1	35870623	35881315	+	ZMYM4	10692	NM_005095
chr11	9225206	9229179	-	DENND5A	3973	NM_001243254
chr18	54426095	54448887	+	WDR7	22792	NM_015285
chr5	176636636	176639196	+	NSD1	2560	NM_172349
chr10	103427642	103436193	-	FBXW4	8551	NM_022039
chr16	65026817	65026937	-	CDH11	120	NM_001797
chr16	81385187	81413803	+	GAN	28616	NM_022041
chr5	137278563	137278905	-	FAM13B	342	NM_001101801
chr16	67070541	67116211	+	CBFB	45670	NM_001755
chr1	203676136	203677232	+	ATP2B4	1096	NM_001684
chr1	93159358	93170301	-	EVI5	10943	NM_005665
chr2	179517964	179528437	-	TTN	10473	NM_001267550
chr4	103635594	103647840	-	MANBA	12246	NM_005908
chr12	27133498	27156323	-	TM7SF3	22825	NM_016551
chr9	110062421	110068928	+	RAD23B	6507	NM_002874
chr14	55326398	55332154	-	GCH1	5756	NM_001024071
chr17	30267304	30267505	+	SUZ12	201	NM_015355
chr1	24410957	24413317	-	MYOM3	2360	NM_152372
chr2	152450520	152460286	-	NEB	9766	NM_001164508
chr12	53494495	53494944	+	IGFBP6	449	NM_002178
chr18	19345732	19383975	+	MIB1	38243	NM_020774
chr1	180044156	180068120	+	CEP350	23964	NM_014810
chr10	32308785	32310215	-	KIF5B	1430	NM_004521
chr15	48888479	48905289	-	FBN1	16810	NM_000138
chr14	103434589	103436598	-	CDC42BPB	2009	NM_006035
chr9	35684242	35684804	-	TPM2	562	NM_213674
chr2	69297778	69304620	+	ANTXR1	6842	NM_053034
chr4	129767529	129773423	+	PHF17	5894	NM_199320
chr22	46096161	46125470	+	ATXN10	29309	NM_001167621
chr17	48272927	48273560	-	COL1A1	633	NM_000088
chr3	171830241	171944737	+	FNDC3B	114496	NM_022763
chr17	65924470	65925603	+	BPTF	1133	NM_182641
chr8	74585341	74601048	-	STAU2	15707	NM_001164381
chr7	23381682	23391205	-	IGF2BP3	9523	NM_006547
chr11	47644252	47647293	-	MTCH2	3041	NM_014342
chr1	171537385	171544267	+	PRRC2C	6882	NM_015172
chr1	155644800	155649303	-	YY1AP1	4503	NM_001198902
chr11	110007387	110008139	+	ZC3H12C	752	NM_033390
chrX	24190831	24197887	+	ZFX	7056	NM_001178085
chr18	74082482	74083526	-	ZNF516	1044	NM_014643
chr5	129019812	129040084	+	ADAMTS19	20272	NM_133638
chr4	151388824	151412187	-	LRBA	23363	NM_001199282
chrX	134679347	134686071	+	DDX26B	6724	NM_182540
chr5	83402466	83433172	-	EDIL3	30706	NM_005711
chr13	61013821	61034674	+	TDRD3	20853	NM_001146070
chr17	8409635	8413267	-	MYH10	3632	NM_001256095
chr22	23615267	23615961	+	BCR	694	NM_021574
chr5	9224785	9227079	-	SEMA5A	2294	NM_003966
chr7	131113791	131130662	+	MKLN1	16871	NM_013255
chr2	240078347	240098259	-	HDAC4	19912	NM_006037
chr7	100274315	100274422	+	GNB2	107	NM_005273
chr4	144797898	144801662	-	GYPE	3764	NM_002102
chr1	230313963	230339036	+	GALNT2	25073	NM_004481
chr10	122650227	122662744	+	WDR11	12517	NM_018117
chr3	48726970	48728915	-	IP6K2	1945	NM_001005909
chr14	103465901	103478525	-	CDC42BPB	12624	NM_006035
chr11	3789810	3797251	-	NUP98	7441	NM_139131
chr1	46124699	46126897	-	GPBP1L1	2198	NM_021639
chr17	73599268	73599393	+	MYO15B	125	NR_003587
chr10	875324	890995	-	LARP4B	15671	NM_015155
chr1	54059780	54065951	-	GLIS1	6171	NM_147193
chr7	94044537	94045815	+	COL1A2	1278	NM_000089
chr6	149893420	149903739	+	GINM1	10319	NM_138785
chr18	51797729	51804225	+	POLI	6496	NM_007195
chr1	93070863	93073284	-	EVI5	2421	NM_005665
chr16	11988810	11991892	-	GSPT1	3082	NM_001130007
chr22	38890634	38891051	-	DDX17	417	NM_006386
chr14	31099682	31119856	+	SCFD1	20174	NM_182835
chr6	135715913	135749897	-	AHI1	33984	NM_017651
chr12	120612964	120614020	-	GCN1L1	1056	NM_006836
chr4	148944413	148968202	+	ARHGAP10	23789	NM_024605
chr17	34864900	34867294	-	MYO19	2394	NM_025109
chr4	110862101	110909865	+	EGF	47764	NM_001178130
chr8	92998351	93088365	-	RUNX1T1	90014	NM_001198633
chr4	37633006	37636745	-	RELL1	3739	NM_001085399
chr17	27993884	28030080	-	SSH2	36196	NM_033389
chr5	134002512	134007576	+	SEC24A	5064	NM_021982
chr4	125585203	125588669	-	ANKRD50	3466	NM_020337
chr6	56989531	57006893	+	ZNF451	17362	NM_001031623
chr17	2297336	2298748	-	MNT	1412	NM_020310
chr2	152698416	152717334	-	CACNB4	18918	NM_001005747
chr8	17446976	17447274	+	PDGFRL	298	NM_006207
chr2	15514731	15557836	-	NBAS	43105	NM_015909
chr2	36668400	36669878	+	CRIM1	1478	NM_016441
chr14	39543618	39545297	-	SEC23A	1679	NM_006364
chr4	143003183	143045913	-	INPP4B	42730	NM_003866
chr19	16504761	16506278	-	EPS15L1	1517	NM_001258374
chr1	58971731	59002413	-	OMA1	30682	NM_145243
chr12	100598717	100599522	+	ACTR6	805	NR_048568
chr3	33592743	33633988	-	CLASP2	41245	NM_001207044
chr12	99043264	99064864	+	APAF1	21600	NM_001160
chr17	4856089	4857140	+	ENO3	1051	NM_053013
chr5	36953719	36986403	+	NIPBL	32684	NM_133433
chr3	111828389	111831992	+	C3orf52	3603	NM_024616
chr16	81922776	81929532	+	PLCG2	6756	NM_002661
chr2	63217850	63223901	+	EHBP1	6051	NM_015252
chrX	32715986	32717410	-	DMD	1424	NM_004007
chr15	30058468	30065560	-	TJP1	7092	NM_175610
chr8	38194822	38205733	-	WHSC1L1	10911	NM_023034
chr2	85595808	85598685	+	ELMOD3	2877	NM_001135021
chr15	76146726	76175765	+	UBE2Q2	29039	NM_173469
chr15	59494524	59506919	-	MYO1E	12395	NM_004998
chr10	88211723	88233730	-	WAPAL	22007	NM_015045
chr4	62362838	62363066	+	LPHN3	228	NM_015236
chr7	17889969	17915413	-	SNX13	25444	NM_015132
chr9	111843118	111870850	-	TMEM245	27732	NM_032012
chr10	70123346	70164601	-	RUFY2	41255	NM_017987
chr17	74283272	74301022	-	QRICH2	17750	NM_032134
chr17	65528917	65574373	+	PITPNC1	45456	NM_012417
chr5	56542126	56545403	+	GPBP1	3277	NM_001203246
chr2	223084858	223097002	-	PAX3	12144	NM_181460
chr13	25825786	25848325	-	MTMR6	22539	NM_004685
chr1	19483260	19486775	-	UBR4	3515	NM_020765
chr10	33093942	33113532	+	C10orf68	19590	NM_024688
chr15	58306055	58306479	-	ALDH1A2	424	NM_170696
chr14	71518599	71568937	+	PCNX	50338	NM_014982
chr13	41814396	41835051	-	MTRF1	20655	NM_004294
chr2	24866834	24933980	+	NCOA1	67146	NM_147223
chr10	12126538	12126750	+	DHTKD1	212	NM_018706
chr10	12149907	12155063	+	DHTKD1	5156	NM_018706
chr11	89911020	89911285	+	NAALAD2	265	NM_005467
chrX	2161063	2161271	-	DHRSX	208	NM_145177
chr7	91863762	91863906	-	KRIT1	144	NM_194454
chr13	28840851	28845003	+	PAN3	4152	NM_175854
chr13	52971366	52972329	-	THSD1	963	NM_199263
chr6	47575662	47580272	+	CD2AP	4610	NM_012120
chr11	16205431	16208501	-	SOX6	3070	NM_001145811
chr2	242343242	242352836	+	FARP2	9594	NM_014808
chr12	101750331	101760477	+	UTP20	10146	NM_014503
chr11	118422500	118423050	-	IFT46	550	NM_001168618
chr7	158672374	158711560	+	WDR60	39186	NM_018051
chr6	99924018	99958106	-	USP45	34088	NM_001080481
chr4	22390710	22404422	-	GPR125	13712	NM_145290
chr17	78298829	78310178	+	RNF213	11349	NM_001256071
chr4	89052212	89061166	-	ABCG2	8954	NM_001257386
chr11	89133184	89135710	-	NOX4	2526	NM_001143837
chr5	132219031	132220811	-	AFF4	1780	NM_014423
chr16	4861170	4867698	-	GLYR1	6528	NM_032569
chr10	94388564	94390121	+	KIF11	1557	NM_004523
chr2	109463193	109473426	+	CCDC138	10233	NM_144978
chr6	34574331	34574681	-	C6orf106	350	NM_022758
chr17	58711213	58725443	+	PPM1D	14230	NM_003620
chr1	21083658	21100103	-	HP1BP3	16445	NM_016287
[truncated: 23,994 more rows]

## Sheet: Table S7
Category	Term	Count	%	PValue	Genes	List Total	Pop Hits	Pop Total	Fold Enrichment	Bonferroni	Benjamini	FDR
GOTERM_BP_FAT	GO:0042127~regulation of cell proliferation	261	18.4583	6.87012e-79	DLC1, HRAS, CDX2, PTGS2, STAT5A, FGFRL1, EDN1, STAT5B, BTC, MXI1, CTNNB1, CUL2, BDNF, CUL5, S1PR1, MYD88, APOE, ILK, SERPINE1, IFNG, RARB, CCNA2, PTPRK, PTPRM, RARG, PTPRF, RXRA, NODAL, LIFR, CD40, CD38, VEGFC, MAPK1, HNF4A, IFNB1, JUN, VEGFA, MNT, PDGFRA, TGIF1, PDGFRB, LAMC1, GNAI2, ERBB4, ERBB3, ERBB2, ASZ1, CHEK1, BCL2L1, BDKRB2, ADA, PIN1, LIF, KRAS, ZAP70, TCF3, KLF5, ESRRA, BMP2, BECN1, PH…	1315	787	13528	3.41172	3.2427e-75	3.2427e-75	1.29949e-75
GOTERM_BP_FAT	GO:0043067~regulation of programmed cell death	247	17.4682	8.33561e-66	MEF2C, DLC1, HRAS, PTGS2, CADM1, STAT5A, GDF5, STAT5B, BTC, BTK, BAK1, CUL2, MAP3K5, CUL5, BDNF, APP, MYD88, CD44, APOE, ILK, IFNG, PIK3CA, RARB, FAS, TWIST2, MAP2K6, RAB27A, RARG, PTPRF, ROCK1, BRAF, RXRA, GRIN2A, PIM1, BCL2L11, BCL2L10, CD38, MAPK1, IFNB1, CD40LG, JUN, VEGFA, MNT, MAPK9, MAPK8, PRODH, ERBB3, ERBB2, BCL2L2, CHEK2, BCL2L1, BDKRB2, SCRIB, ADA, SERINC3, PEA15, AHRR, KRAS, RAC1, FAI…	1315	812	13528	3.12931	3.93441e-62	1.9672e-62	1.57669e-62
GOTERM_BP_FAT	GO:0010941~regulation of cell death	247	17.4682	1.88564e-65	MEF2C, DLC1, HRAS, PTGS2, CADM1, STAT5A, GDF5, STAT5B, BTC, BTK, BAK1, CUL2, MAP3K5, CUL5, BDNF, APP, MYD88, CD44, APOE, ILK, IFNG, PIK3CA, RARB, FAS, TWIST2, MAP2K6, RAB27A, RARG, PTPRF, ROCK1, BRAF, RXRA, GRIN2A, PIM1, BCL2L11, BCL2L10, CD38, MAPK1, IFNB1, CD40LG, JUN, VEGFA, MNT, MAPK9, MAPK8, PRODH, ERBB3, ERBB2, BCL2L2, CHEK2, BCL2L1, BDKRB2, SCRIB, ADA, SERINC3, PEA15, AHRR, KRAS, RAC1, FAI…	1315	815	13528	3.11779	8.90023e-62	2.96674e-62	3.56672e-62
GOTERM_BP_FAT	GO:0042981~regulation of apoptosis	244	17.256	9.98751e-65	MEF2C, DLC1, HRAS, PTGS2, CADM1, STAT5A, GDF5, STAT5B, BTC, BTK, BAK1, CUL2, MAP3K5, CUL5, BDNF, APP, MYD88, CD44, APOE, ILK, IFNG, PIK3CA, RARB, FAS, TWIST2, MAP2K6, RAB27A, RARG, PTPRF, ROCK1, BRAF, RXRA, GRIN2A, PIM1, BCL2L11, BCL2L10, CD38, MAPK1, IFNB1, CD40LG, JUN, VEGFA, MNT, MAPK9, MAPK8, PRODH, ERBB3, ERBB2, BCL2L2, CHEK2, BCL2L1, BDKRB2, SCRIB, ADA, SERINC3, PEA15, AHRR, KRAS, RAC1, FAI…	1315	804	13528	3.12206	4.71411e-61	1.17853e-61	1.88915e-61
GOTERM_BP_FAT	GO:0010604~positive regulation of macromolecule metabolic process	243	17.1853	3.69838e-58	MEF2C, DLC1, HRAS, CDX1, CDX2, STAT5A, STAT5B, HOXD10, CTNNB1, APP, S1PR1, APOE, FOXF2, IFNG, H2AFX, RARB, CCNA2, RARG, RXRA, NODAL, CD40, VEGFC, MAPK1, HNF4A, PIAS3, JUN, VEGFA, PDGFRA, MAPK9, PRDM1, SCRIB, PIN1, LIF, TCF21, TCF4, DNMT3B, TCF3, NR1H4, NR1H3, KLF5, ESRRA, BMP2, IKZF2, MAP2K1, NTF3, SMAD7, KLF13, TGFBR1, TP53BP1, MAP2K3, CREBBP, SMAD5, SMAD4, ESRRG, SMAD3, SMAD2, SMAD1, DDX5, NOTC…	1315	857	13528	2.91698	1.74564e-54	3.49127e-55	6.99554e-55
GOTERM_BP_FAT	GO:0009891~positive regulation of biosynthetic process	208	14.71	1.66093e-53	MEF2C, CDX1, HRAS, CDX2, STAT5A, EDN1, STAT5B, HOXD10, CTNNB1, APP, S1PR1, APOE, IFNG, FOXF2, RARB, CCNA2, DDAH1, RARG, RXRA, NODAL, MAPK1, HNF4A, JUN, VEGFA, PDGFRA, LIF, TCF21, TCF4, TCF3, NR1H4, NR1H3, KLF5, ESRRA, BMP2, IKZF2, NTF3, KLF13, TP53BP1, TGFBR1, MAP2K3, SMAD5, CREBBP, SMAD4, ESRRG, SMAD3, SMAD2, SMAD1, DDX5, ABCG1, NOTCH1, ETS1, ETS2, NOTCH4, BMP7, KLF2, KLF4, PPARA, HNF1A, MITF, P…	1315	695	13528	3.07883	7.83959e-50	1.3066e-50	3.14167e-50
GOTERM_BP_FAT	GO:0031328~positive regulation of cellular biosynthetic process	206	14.5686	2.41013e-53	MEF2C, CDX1, HRAS, CDX2, STAT5A, EDN1, STAT5B, HOXD10, CTNNB1, APP, S1PR1, APOE, IFNG, FOXF2, RARB, CCNA2, DDAH1, RARG, RXRA, NODAL, MAPK1, HNF4A, JUN, VEGFA, PDGFRA, LIF, TCF21, TCF4, TCF3, NR1H4, NR1H3, KLF5, ESRRA, BMP2, IKZF2, NTF3, KLF13, TP53BP1, TGFBR1, MAP2K3, SMAD5, CREBBP, SMAD4, ESRRG, SMAD3, SMAD2, SMAD1, DDX5, NOTCH1, ETS1, ETS2, NOTCH4, BMP7, KLF2, KLF4, PPARA, HNF1A, MITF, PPARG, S…	1315	685	13528	3.09374	1.13758e-49	1.62512e-50	4.55879e-50
GOTERM_BP_FAT	GO:0051173~positive regulation of nitrogen compound metabolic process	196	13.8614	1.58809e-51	MEF2C, HRAS, CDX1, CDX2, STAT5A, STAT5B, EDN1, HOXD10, CTNNB1, APP, S1PR1, APOE, FOXF2, IFNG, H2AFX, RARB, DDAH1, CCNA2, RARG, NODAL, RXRA, CD40, MAPK1, HNF4A, JUN, VEGFA, PDGFRA, LIF, TCF21, TCF4, TCF3, NR1H4, NR1H3, KLF5, BMP2, ESRRA, IKZF2, MAP2K1, NTF3, KLF13, MAP2K3, TGFBR1, TP53BP1, SMAD5, CREBBP, ESRRG, SMAD4, SMAD3, SMAD2, SMAD1, DDX5, NOTCH1, ETS1, ETS2, NOTCH4, BMP7, KLF2, KLF4, PPARA, …	1315	644	13528	3.13096	7.49577e-48	9.36971e-49	3.00388e-48
GOTERM_BP_FAT	GO:0010557~positive regulation of macromolecule biosynthetic process	193	13.6492	1.95287e-48	MEF2C, HRAS, CDX1, CDX2, STAT5A, STAT5B, HOXD10, CTNNB1, APP, S1PR1, FOXF2, IFNG, RARB, CCNA2, RARG, NODAL, RXRA, MAPK1, HNF4A, JUN, VEGFA, PDGFRA, LIF, TCF21, TCF4, TCF3, NR1H4, NR1H3, KLF5, BMP2, ESRRA, IKZF2, NTF3, KLF13, MAP2K3, TGFBR1, TP53BP1, SMAD5, CREBBP, ESRRG, SMAD4, SMAD3, SMAD2, SMAD1, DDX5, NOTCH1, ETS1, ETS2, NOTCH4, BMP7, KLF2, KLF4, PPARA, HNF1A, PPARG, MITF, SPI1, TP63, NFKB1, Z…	1315	654	13528	3.0359	9.21753e-45	1.02417e-45	3.69387e-45
GOTERM_BP_FAT	GO:0045935~positive regulation of nucleobase, nucleoside, nucleotide and nucleic acid metabolic process	186	13.1542	2.63174e-47	MEF2C, CDX1, HRAS, CDX2, THRB, STAT5A, STAT5B, FOXO1, TNFSF13, TNFSF12, FOXO3, HOXD10, CBFB, TGFB1, IL10, CTNNB1, IL11, WNT1, APP, S1PR1, APOE, SMARCD3, IFNG, FOXF2, SMARCD1, GATA4, H2AFX, RARB, CCNA2, SATB2, RARG, MYO6, MTA2, RXRA, NODAL, ARID1A, CD40, DDIT3, JUNB, MAPK1, EP300, HIF1A, HNF4A, JUN, SIX1, VEGFA, PDGFRA, SMARCA2, SMARCA4, DRD1, ADORA2B, SOX2, SOX5, SOX4, ABCA1, SOX9, SRF, ARNT, LIF…	1315	624	13528	3.06645	1.24218e-43	1.24218e-44	4.97797e-44
GOTERM_BP_FAT	GO:0006357~regulation of transcription from RNA polymerase II promoter	203	14.3564	6.65739e-47	MEF2C, CDX1, CDX2, STAT5A, STAT5B, HOXD10, CTNNB1, APP, S1PR1, RARB, TWIST2, S100A1, TWIST1, RARG, YY1, RXRA, NODAL, MECP2, ZHX2, UHRF1, HNF4A, JUN, VEGFA, TGIF1, PRDM1, LIF, PFN1, TCF4, TCF3, NR1H4, NR1H3, DNMT3A, IKZF3, ESRRA, BMP2, IKZF2, MAP2K1, NTF3, KLF9, KLF13, SMAD7, KLF11, SMAD5, CREBBP, SMAD4, SMAD3, SMAD2, SKI, SMAD1, NOTCH1, ETS1, RNF2, JAZF1, BMP7, TCF12, NCOR2, KLF4, PPARA, HNF1A, H…	1315	727	13528	2.87256	3.14229e-43	2.85662e-44	1.25925e-43
GOTERM_BP_FAT	GO:0010628~positive regulation of gene expression	177	12.5177	2.13913e-46	MEF2C, CDX1, CDX2, THRB, STAT5A, STAT5B, FOXO1, FOXO3, HOXD10, CBFB, TGFB1, IL10, CTNNB1, IL11, WNT1, APP, S1PR1, SMARCD3, IFNG, FOXF2, SMARCD1, GATA4, RARB, CCNA2, SATB2, RARG, MYO6, MTA2, RXRA, NODAL, ARID1A, DDIT3, JUNB, MAPK1, EP300, HIF1A, HNF4A, JUN, SIX1, VEGFA, MAPK9, PRDM1, SMARCA2, SMARCA4, SOX2, SOX5, SOX4, SOX9, SRF, ARNT, LIF, TCF21, HOXA1, MEIS2, SMARCB1, TCF4, RUNX1, RUNX2, TCF3, D…	1315	581	13528	3.13404	1.00967e-42	8.41391e-44	4.04619e-43
GOTERM_BP_FAT	GO:0051254~positive regulation of RNA metabolic process	157	11.1033	3.28117e-45	MEF2C, CDX1, CDX2, THRB, STAT5A, STAT5B, FOXO1, FOXO3, HOXD10, CBFB, TGFB1, IL10, IL11, CTNNB1, WNT1, APP, S1PR1, SMARCD3, IFNG, FOXF2, SMARCD1, GATA4, RARB, SATB2, RARG, MYO6, MTA2, RXRA, NODAL, ARID1A, JUNB, EP300, HIF1A, HNF4A, JUN, SIX1, VEGFA, SMARCA2, SMARCA4, SOX2, SOX5, SOX4, SOX9, SRF, ARNT, LIF, TCF21, HOXA1, MEIS2, SMARCB1, TCF4, RUNX1, RUNX2, TCF3, NR1H4, NR1H3, SREBF1, BMP2, ESRRA, I…	1315	481	13528	3.35786	1.54871e-41	1.19132e-42	6.20637e-42
GOTERM_BP_FAT	GO:0045893~positive regulation of transcription, DNA-dependent	156	11.0325	4.90085e-45	MEF2C, CDX1, CDX2, THRB, STAT5A, STAT5B, FOXO1, FOXO3, HOXD10, CBFB, TGFB1, IL10, IL11, CTNNB1, WNT1, APP, S1PR1, SMARCD3, IFNG, FOXF2, SMARCD1, GATA4, RARB, SATB2, RARG, MYO6, MTA2, RXRA, NODAL, ARID1A, JUNB, EP300, HIF1A, HNF4A, JUN, SIX1, VEGFA, SMARCA2, SMARCA4, SOX2, SOX5, SOX4, SOX9, SRF, ARNT, LIF, TCF21, HOXA1, MEIS2, SMARCB1, TCF4, RUNX1, RUNX2, TCF3, NR1H4, NR1H3, SREBF1, BMP2, ESRRA, I…	1315	477	13528	3.36445	2.3132e-41	1.65228e-42	9.27001e-42
GOTERM_BP_FAT	GO:0045941~positive regulation of transcription	170	12.0226	8.28144e-44	MEF2C, CDX1, CDX2, THRB, STAT5A, STAT5B, FOXO1, FOXO3, HOXD10, CBFB, TGFB1, IL10, CTNNB1, IL11, WNT1, APP, S1PR1, SMARCD3, IFNG, FOXF2, SMARCD1, GATA4, RARB, CCNA2, SATB2, RARG, MYO6, MTA2, RXRA, NODAL, ARID1A, DDIT3, JUNB, MAPK1, EP300, HIF1A, HNF4A, JUN, SIX1, VEGFA, SMARCA2, SMARCA4, SOX2, SOX5, SOX4, SOX9, SRF, ARNT, LIF, TCF21, HOXA1, MEIS2, SMARCB1, TCF4, RUNX1, RUNX2, TCF3, NR1H4, NR1H3, K…	1315	564	13528	3.10083	3.90884e-40	2.60589e-41	1.56644e-40
GOTERM_BP_FAT	GO:0006468~protein amino acid phosphorylation	181	12.8006	9.38486e-40	EFNA1, TBK1, STAT5A, DSTYK, RPS6KB1, AURKB, LPAR1, PRKG1, TGFB1, BTK, TGFB2, WNT2, CSNK2A2, MAP3K5, APP, CSNK2A1, WNK4, MAP3K9, ILK, IFNG, MAP3K8, IL1B, PIK3CA, MAP2K7, MAP2K6, EGFR, RET, TWF1, ROCK1, BRAF, ROCK2, PIK3CD, WNK1, PIM1, STK4, WEE1, STK3, MAP4K3, MAP4K4, MAPK1, CAMK4, MAPK4, MAPK3, PDGFRA, MAPK9, PDGFRB, MAPK8, RELN, MAPK7, LRRK2, FGFR2, CAV2, FGFR1, FGFR3, ERBB4, ADORA2B, GNAI2, NEK…	1315	667	13528	2.79165	4.42965e-36	2.76853e-37	1.77516e-36
GOTERM_BP_FAT	GO:0008284~positive regulation of cell proliferation	136	9.6181	2.18783e-39	HRAS, CDX2, PTGS2, IL18, STAT5A, BTC, STAT5B, EDN1, RPS6KB1, TNFSF13, TNFSF12, PNP, NR2E1, TGFB1, TGFB2, IL11, S1PR1, ILK, IFNG, IL1B, CCNA2, EGFR, IRS2, NODAL, LIFR, CD40, IRS1, SUZ12, CD38, MAPK1, VEGFC, HIF1A, JUN, VEGFA, PDGFRA, TGIF1, PDGFRB, LAMC1, FGFR2, FGFR1, FGFR3, ERBB4, GNAI2, ERBB2, SOX2, CLU, SOX4, CNTFR, BCL2L1, ITGB1, ADA, ARNT, TIMP1, LIF, KRAS, ZAP70, TCF3, RUNX2, KLF5, TGFBR1, …	1315	414	13528	3.37945	1.03266e-35	6.07445e-37	4.13831e-36
GOTERM_BP_FAT	GO:0043068~positive regulation of programmed cell death	139	9.83027	5.23298e-39	DLC1, CADM1, PTGS2, MMP9, TLR2, TNFSF13, TLR4, TNFSF12, PMAIP1, FOXO3, TGFB1, IL10, BTK, TGFB2, BAK1, CUL2, MAP3K5, CUL5, APP, CDKN2A, CASP8AP2, CD44, CDKN2C, TIAM1, APOE, IFNG, IL1B, RARB, FAS, MAP2K6, RAB27A, RARG, PTPRF, RXRA, GRIN2A, FADD, STK4, BCL2L11, DDIT3, STK3, CD38, MAPK1, RASGRF1, IFNB1, JUN, MAPK9, MAPK8, LRRK2, PRODH, TRAF2, SOX4, BCL2L1, CHEK2, TIMP3, SRC, SCRIB, SERINC3, VDR, AHRR…	1315	433	13528	3.30244	2.46997e-35	1.3722e-36	9.89824e-36
GOTERM_BP_FAT	GO:0045944~positive regulation of transcription from RNA polymerase II promoter	127	8.98161	7.68004e-39	MEF2C, CDX1, THRB, STAT5A, STAT5B, FOXO1, FOXO3, HOXD10, TGFB1, CBFB, IL11, CTNNB1, APP, S1PR1, GATA4, RARB, SATB2, RARG, MYO6, NODAL, RXRA, MTA2, JUNB, EP300, HIF1A, HNF4A, JUN, SIX1, VEGFA, SMARCA2, SMARCA4, SOX2, SOX5, SOX9, SRF, ARNT, LIF, HOXA1, MEIS2, SMARCB1, RUNX1, TCF3, RUNX2, NR1H4, NR1H3, SREBF1, BMP2, ESRRA, IKZF2, EPAS1, NTF3, MAFB, KLF13, CREBBP, SMAD5, NR4A2, SMAD4, SMAD3, SMAD2, N…	1315	371	13528	3.52158	3.62498e-35	1.90788e-36	1.45269e-35
GOTERM_BP_FAT	GO:0010942~positive regulation of cell death	139	9.83027	9.3099e-39	DLC1, CADM1, PTGS2, MMP9, TLR2, TNFSF13, TLR4, TNFSF12, PMAIP1, FOXO3, TGFB1, IL10, BTK, TGFB2, BAK1, CUL2, MAP3K5, CUL5, APP, CDKN2A, CASP8AP2, CD44, CDKN2C, TIAM1, APOE, IFNG, IL1B, RARB, FAS, MAP2K6, RAB27A, RARG, PTPRF, RXRA, GRIN2A, FADD, STK4, BCL2L11, DDIT3, STK3, CD38, MAPK1, RASGRF1, IFNB1, JUN, MAPK9, MAPK8, LRRK2, PRODH, TRAF2, SOX4, BCL2L1, CHEK2, TIMP3, SRC, SCRIB, SERINC3, VDR, AHRR…	1315	435	13528	3.28725	4.39427e-35	2.19714e-36	1.76098e-35
GOTERM_BP_FAT	GO:0043065~positive regulation of apoptosis	138	9.75955	1.04351e-38	DLC1, CADM1, PTGS2, MMP9, TLR2, TNFSF13, TLR4, TNFSF12, PMAIP1, FOXO3, TGFB1, IL10, BTK, TGFB2, BAK1, CUL2, MAP3K5, CUL5, APP, CDKN2A, CASP8AP2, CD44, CDKN2C, TIAM1, APOE, IFNG, IL1B, RARB, FAS, MAP2K6, RAB27A, RARG, PTPRF, RXRA, GRIN2A, FADD, STK4, BCL2L11, DDIT3, STK3, CD38, MAPK1, RASGRF1, IFNB1, JUN, MAPK9, MAPK8, PRODH, TRAF2, SOX4, BCL2L1, CHEK2, TIMP3, SRC, SCRIB, SERINC3, VDR, AHRR, PRKRA…	1315	430	13528	3.30155	4.92539e-35	2.34542e-36	1.97382e-35
GOTERM_BP_FAT	GO:0006793~phosphorus metabolic process	224	15.8416	3.33327e-37	ALPPL2, EFNA1, STAT5A, AURKB, LPAR1, PRKG1, BTK, MAP3K5, APP, WNK4, MAP3K9, ILK, MAP3K8, IFNG, PIK3CA, MAP2K7, MAP2K6, PTPRJ, PTPRK, PTPRM, PTPRF, ROCK1, BRAF, ROCK2, PIK3CD, WNK1, PIM1, PTPRO, MAPK1, PPP1CA, CAMK4, MAPK4, MAPK3, PDGFRA, PDGFRB, MAPK9, MAPK8, MAPK7, ERBB4, GNAI2, NEK2, ERBB3, ERBB2, ASZ1, DUSP10, CHEK1, CHEK2, EPHB4, EPHB1, EPHB2, GPD1L, ZAP70, GPD2, BMP2, MAP2K1, SMAD7, TGFBR1, …	1315	973	13528	2.36833	1.5733e-33	7.15137e-35	6.30491e-34
GOTERM_BP_FAT	GO:0006796~phosphate metabolic process	224	15.8416	3.33327e-37	ALPPL2, EFNA1, STAT5A, AURKB, LPAR1, PRKG1, BTK, MAP3K5, APP, WNK4, MAP3K9, ILK, MAP3K8, IFNG, PIK3CA, MAP2K7, MAP2K6, PTPRJ, PTPRK, PTPRM, PTPRF, ROCK1, BRAF, ROCK2, PIK3CD, WNK1, PIM1, PTPRO, MAPK1, PPP1CA, CAMK4, MAPK4, MAPK3, PDGFRA, PDGFRB, MAPK9, MAPK8, MAPK7, ERBB4, GNAI2, NEK2, ERBB3, ERBB2, ASZ1, DUSP10, CHEK1, CHEK2, EPHB4, EPHB1, EPHB2, GPD1L, ZAP70, GPD2, BMP2, MAP2K1, SMAD7, TGFBR1, …	1315	973	13528	2.36833	1.5733e-33	7.15137e-35	6.30491e-34
GOTERM_BP_FAT	GO:0010033~response to organic substance	184	13.0127	1.66437e-36	PTGS2, STAT5A, STAT5B, ADCY6, TLR2, FOXO1, TLR3, RPS6KB1, TLR4, PMAIP1, AQP1, TGFB1, IL10, CTNNB1, TGFB2, WNT2, EIF4EBP1, HTR1B, MYD88, CD44, APOE, IFNG, VPS4B, IL1B, FAS, LOX, CCNA2, EGFR, IRS2, SOCS3, RXRA, SOCS1, GRIN2A, LIFR, SOCS7, IRS1, JUNB, DDIT3, CD38, MAPK1, EP300, HNF4A, PIAS3, JUN, HSPB2, PDGFRA, COL1A1, CAV2, CAV1, DRD1, CYP1B1, DERL1, MCL1, ERBB4, ERBB3, GRB2, ERBB2, ASZ1, BCL2L1, C…	1315	721	13528	2.62537	7.85581e-33	3.41557e-34	3.14817e-33
GOTERM_BP_FAT	GO:0042325~regulation of phosphorylation	141	9.97171	2.251e-36	EFNA1, ADCY6, EDN1, TLR3, TLR4, LPAR1, TGFB1, TGFB2, IL11, BAK1, MAP3K5, APP, CDKN2A, DIRAS3, CDKN2C, APOE, MAP3K9, ILK, IFNG, IL1B, MAP2K6, EGFR, RBL2, SOCS3, RBL1, SOCS1, PIM1, IRS1, VEGFC, HNF4A, JUN, PDGFRB, RELN, RAD17, TRAF2, DRD1, CAV1, ADORA2B, GNAI2, ERBB2, BMPR2, CHEK1, BDKRB2, CCNG1, PIN1, LIF, KRAS, RAC1, TRAF6, BMP2, MAP2K1, SMAD7, TGFBR1, MAP2K3, MET, TGFBR2, SMAD4, DOCK7, HGF, VAV2…	1315	466	13528	3.11273	1.06247e-32	4.42696e-34	4.25779e-33
GOTERM_BP_FAT	GO:0051094~positive regulation of developmental process	105	7.42574	2.31021e-36	CDX2, THRB, PDLIM7, STAT5A, BTC, STAT5B, GDF5, RPS6KB1, TNFSF13, JAG1, FOXO3, TNFSF12, PNP, TGFB1, TGFB2, CTNNB1, BDNF, TIAM1, ILK, GATA4, IL1B, ROBO2, DDAH1, FNDC3B, PTPRF, PLXNB1, SOCS3, SOCS5, JUNB, NUMBL, VEGFC, HIF1A, JUN, TGIF1, MAPK9, TGIF2, SOX2, CLU, BMPR2, CCL5, SRF, ADA, ARNT, EPHB2, LIF, JUND, NUMB, ZAP70, RUNX1, DNMT3B, RUNX2, ARHGDIA, BMP2, MAP2K1, NTF3, TGFBR2, SMAD5, SMAD4, SMAD3,…	1315	278	13528	3.88555	1.09042e-32	4.36168e-34	4.3698e-33
GOTERM_BP_FAT	GO:0019220~regulation of phosphate metabolic process	143	10.1132	1.63016e-35	DLC1, EFNA1, ADCY6, EDN1, TLR3, TLR4, LPAR1, TGFB1, TGFB2, IL11, BAK1, MAP3K5, APP, CDKN2A, DIRAS3, CDKN2C, APOE, MAP3K9, ILK, IFNG, IL1B, MAP2K6, EGFR, RBL2, SOCS3, RBL1, SOCS1, PIM1, IRS1, VEGFC, HNF4A, JUN, PDGFRB, RELN, RAD17, TRAF2, DRD1, CAV1, ADORA2B, GNAI2, ERBB2, BMPR2, CHEK1, BDKRB2, CCNG1, PIN1, LIF, KRAS, RAC1, TRAF6, BMP2, MAP2K1, SMAD7, TGFBR1, MAP2K3, MET, TGFBR2, SMAD4, SMAD3, DOC…	1315	485	13528	3.03321	7.69436e-32	2.95937e-33	3.08347e-32
GOTERM_BP_FAT	GO:0051174~regulation of phosphorus metabolic process	143	10.1132	1.63016e-35	DLC1, EFNA1, ADCY6, EDN1, TLR3, TLR4, LPAR1, TGFB1, TGFB2, IL11, BAK1, MAP3K5, APP, CDKN2A, DIRAS3, CDKN2C, APOE, MAP3K9, ILK, IFNG, IL1B, MAP2K6, EGFR, RBL2, SOCS3, RBL1, SOCS1, PIM1, IRS1, VEGFC, HNF4A, JUN, PDGFRB, RELN, RAD17, TRAF2, DRD1, CAV1, ADORA2B, GNAI2, ERBB2, BMPR2, CHEK1, BDKRB2, CCNG1, PIN1, LIF, KRAS, RAC1, TRAF6, BMP2, MAP2K1, SMAD7, TGFBR1, MAP2K3, MET, TGFBR2, SMAD4, SMAD3, DOC…	1315	485	13528	3.03321	7.69436e-32	2.95937e-33	3.08347e-32
GOTERM_BP_FAT	GO:0006928~cell motion	141	9.97171	2.30646e-35	MTSS1, CTHRC1, PTGS2, RPS6KB1, TNFSF13, L1CAM, TNFSF12, ENPEP, MYLIP, PRKG1, CXCL12, NR2E1, IL10, TGFB1, VCL, TGFB2, WNT2, ACTG1, WNT1, BDNF, APP, CD44, CTGF, IFNG, IL1B, ROBO2, TWIST1, PTPRK, SGPL1, RET, SATB2, PTPRM, ROCK1, PLXNB1, NODAL, VEGFC, HIF1A, CCR6, CD34, SIX1, PDGFRB, MAPK8, RELN, LAMC1, CAV2, DRD1, ERBB2, ASZ1, ARPC5, CCL5, SRF, ITGB1, EPHB1, SRC, SCRIB, EPHB2, ALCAM, HOXA1, PTK2, PV…	1315	475	13528	3.05375	1.08865e-31	4.03203e-33	4.36269e-32
GOTERM_BP_FAT	GO:0051726~regulation of cell cycle	114	8.06223	4.09439e-35	PTGS2, STAT5A, BTC, STAT5B, EDN1, TGFB1, TGFB2, CSNK2A2, BAK1, APP, CDKN2A, DIRAS3, CDKN2C, IL1B, H2AFX, CCNA2, EGFR, PTPRK, ROCK2, PIM1, TACC3, FOXN3, JUNB, MAD2L1, HNF4A, ZWINT, JUN, MNT, RAD17, SMARCA4, CAV2, NEK2, ANLN, CHEK1, CHEK2, CCNG1, ITGB1, SCRIB, PIN1, LIF, TCF3, RUNX3, BMP2, TP53BP2, BRCA2, SMAD3, ATR, GAS1, BRCA1, ATM, PTPN11, CDKN1C, CDKN1A, HDAC2, CDKN1B, HDAC1, ETS1, FBXO31, SMC1…	1315	331	13528	3.54311	1.93255e-31	6.90197e-33	7.74458e-32
GOTERM_BP_FAT	GO:0043069~negative regulation of programmed cell death	119	8.41584	7.75546e-35	MEF2C, HRAS, STAT5A, BTC, STAT5B, FOXO1, NR2E1, IL10, BDNF, MYD88, APOE, ILK, IL1B, PIK3CA, FAS, TWIST2, EGFR, BRAF, ROCK1, SOCS3, PIM1, BCL2L10, CD40LG, VEGFA, MAPK8, TNFAIP3, MCL1, ERBB3, ERBB2, CLU, SOX4, BCL2L2, BCL2L1, BDKRB2, ADA, PEA15, KRAS, FAIM, TRAF6, ARHGDIA, BECN1, EEF1A2, TGFBR1, NR4A2, SMAD3, HGF, FURIN, TAX1BP1, ATM, NOTCH2, CDKN1A, NOTCH1, SFRP1, HDAC1, IKBKB, HTATIP2, MITF, BNIP…	1315	359	13528	3.41005	3.66058e-31	1.26227e-32	1.46695e-31
GOTERM_BP_FAT	GO:0043066~negative regulation of apoptosis	118	8.34512	8.36293e-35	MEF2C, HRAS, STAT5A, BTC, STAT5B, FOXO1, NR2E1, IL10, BDNF, MYD88, APOE, ILK, IL1B, PIK3CA, FAS, TWIST2, EGFR, BRAF, ROCK1, SOCS3, PIM1, BCL2L10, CD40LG, VEGFA, MAPK8, TNFAIP3, MCL1, ERBB3, ERBB2, CLU, SOX4, BCL2L2, BCL2L1, BDKRB2, ADA, PEA15, KRAS, FAIM, TRAF6, ARHGDIA, BECN1, EEF1A2, TGFBR1, NR4A2, SMAD3, HGF, FURIN, TAX1BP1, ATM, NOTCH2, CDKN1A, NOTCH1, SFRP1, HDAC1, IKBKB, HTATIP2, MITF, BNIP…	1315	354	13528	3.42915	3.9473e-31	1.31577e-32	1.58186e-31
GOTERM_BP_FAT	GO:0060548~negative regulation of cell death	119	8.41584	1.04893e-34	MEF2C, HRAS, STAT5A, BTC, STAT5B, FOXO1, NR2E1, IL10, BDNF, MYD88, APOE, ILK, IL1B, PIK3CA, FAS, TWIST2, EGFR, BRAF, ROCK1, SOCS3, PIM1, BCL2L10, CD40LG, VEGFA, MAPK8, TNFAIP3, MCL1, ERBB3, ERBB2, CLU, SOX4, BCL2L2, BCL2L1, BDKRB2, ADA, PEA15, KRAS, FAIM, TRAF6, ARHGDIA, BECN1, EEF1A2, TGFBR1, NR4A2, SMAD3, HGF, FURIN, TAX1BP1, ATM, NOTCH2, CDKN1A, NOTCH1, SFRP1, HDAC1, IKBKB, HTATIP2, MITF, BNIP…	1315	360	13528	3.40057	4.95093e-31	1.59707e-32	1.98406e-31
GOTERM_BP_FAT	GO:0007242~intracellular signaling cascade	259	18.3168	1.19223e-34	CYP24A1, HRAS, EFNA1, STAT5A, EDN1, ADCY6, STAT5B, RAB1B, LPAR1, RAB1A, CTNNB1, BTK, MAP3K5, HTR1B, S1PR1, DIRAS3, APOE, CTGF, WNK4, MAP3K9, IFNG, PIK3CA, H2AFX, CCNA2, MAP2K7, DDAH1, MAP2K6, S100A1, RAB27A, MAGI2, RARG, ROCK1, BRAF, RREB1, ROCK2, RXRA, PIK3CD, WNK1, RND3, MAPK1, RND1, ZWINT, MAPK3, RAB15, MAPK9, MAPK8, MAPK7, GNAI2, GNAI1, ERBB3, ERBB2, DUSP10, CHEK1, CHEK2, RAB40B, KRAS, RAC1, …	1315	1256	13528	2.12138	5.62732e-31	1.75854e-32	2.25512e-31
GOTERM_BP_FAT	GO:0008285~negative regulation of cell proliferation	119	8.41584	1.41675e-34	DLC1, PTGS2, FGFRL1, MXI1, TGFB1, IL10, TGFB2, WNT2, CUL2, BDNF, CUL5, CDKN2A, CDKN2C, APOE, ILK, IFNG, IL1B, RARB, PTPRK, PTPRM, RARG, PTPRF, RXRA, HNF4A, IFNB1, JUN, MNT, TGIF1, SMARCA2, CAV2, CAV1, STK11, ERBB2, ASZ1, CHEK1, BDKRB2, TIMP2, VDR, PRKRA, AXIN2, RUNX3, BMP2, TP53I11, BECN1, PHB, TGFBR2, KLF11, SMAD4, BRCA2, SMAD3, SMAD2, SKI, SMAD1, GAS1, FOXP3, CDKN1C, NOTCH2, HDAC4, CDKN1A, CDKN…	1315	361	13528	3.39115	6.68705e-31	2.02638e-32	2.6798e-31
GOTERM_BP_FAT	GO:0010605~negative regulation of macromolecule metabolic process	182	12.8713	2.49446e-34	MEF2C, CDX2, HMX1, THRB, EDN1, REST, TCEAL1, NR2E1, TGFB1, IL10, CTNNB1, BAK1, EIF4EBP1, HOXC8, CDKN2A, SND1, WWP1, FOXF2, EED, RARB, S100A1, TWIST2, TWIST1, SATB1, PTPRK, SATB2, RARG, MTA2, RXRA, NODAL, RBL1, ZHX1, SOCS1, ZHX2, GRIN2A, MECP2, NR0B2, FOXN3, SUZ12, PA2G4, MAD2L1, HNF4A, IFNB1, JUN, TGIF1, PRDM1, SMARCA2, RAD17, SMARCA4, EID1, CAV1, SOX2, IGF2BP1, IGF2BP2, ITGB3, BCL2L1, BDKRB2, SO…	1315	734	13528	2.55084	1.17739e-30	3.4629e-32	4.7183e-31
GOTERM_BP_FAT	GO:0007167~enzyme linked receptor protein signaling pathway	115	8.13296	2.57897e-34	MTSS1, EFNA1, STAT5A, GDF5, STAT5B, FOXO1, FSTL1, TGFB1, TGFB2, EIF4EBP1, TIAM1, CTGF, PTPRJ, EGFR, PTPRK, SGPL1, RET, IRS2, PTPRF, LIFR, SOCS7, SOCS5, IRS1, VEGFC, JUN, VEGFA, PDGFRA, PDGFRB, FGFR2, FGFR1, FGFR3, ERBB4, GRB2, ERBB3, ERBB2, BMPR2, BDKRB2, EPHB4, EPHB1, SRC, EPHB2, LIF, PTK2, ANGPTL1, CSF1R, PLAT, BMP2, PTPN2, SMAD7, TGFBR1, TGFBR2, MET, SMAD5, SMAD4, SMAD3, SKI, SMAD2, HGF, SMAD1…	1315	342	13528	3.45923	1.21728e-30	3.47793e-32	4.87816e-31
GOTERM_BP_FAT	GO:0016310~phosphorylation	190	13.4371	3.33187e-33	ALPPL2, EFNA1, TBK1, STAT5A, DSTYK, RPS6KB1, AURKB, LPAR1, PRKG1, TGFB1, BTK, TGFB2, WNT2, CSNK2A2, MAP3K5, APP, CSNK2A1, MAP3K9, WNK4, ILK, IFNG, MAP3K8, IL1B, PIK3CA, MAP2K7, MAP2K6, EGFR, RET, TWF1, ROCK1, BRAF, ROCK2, TAZ, PIK3CD, WNK1, PIM1, STK4, WEE1, STK3, MAP4K3, MAP4K4, MAPK1, CAMK4, MAPK4, MAPK3, PDGFRA, MAPK9, PDGFRB, MAPK8, RELN, MAPK7, LRRK2, FGFR2, CAV2, FGFR1, FGFR3, ERBB4, ADORA2…	1315	800	13528	2.44327	1.57264e-29	4.36845e-31	6.30227e-30
GOTERM_BP_FAT	GO:0051172~negative regulation of nitrogen compound metabolic process	145	10.2546	3.59205e-33	MEF2C, CDX2, HMX1, THRB, EDN1, REST, TCEAL1, NR2E1, TGFB1, IL10, CTNNB1, HOXC8, HTR1B, WWP1, FOXF2, EED, RARB, S100A1, TWIST2, TWIST1, SATB1, PTPRK, SATB2, RARG, MTA2, RXRA, NODAL, RBL1, ZHX1, ZHX2, MECP2, NR0B2, FOXN3, SUZ12, PA2G4, IFNB1, TGIF1, PRDM1, SMARCA2, RAD17, SMARCA4, EID1, CAV1, SOX2, SOX9, TCF21, VDR, MEIS2, TCF4, RUNX2, DNMT3B, NR1H4, DNMT3A, BMP2, CREBZF, SMAD7, PHB, KLF11, SMAD4, …	1315	519	13528	2.87414	1.69545e-29	4.58229e-31	6.7944e-30
GOTERM_BP_FAT	GO:0010629~negative regulation of gene expression	142	10.0424	6.63586e-33	MEF2C, CDX2, HMX1, THRB, REST, TCEAL1, NR2E1, TGFB1, CTNNB1, HOXC8, WWP1, SND1, FOXF2, EED, RARB, S100A1, TWIST2, TWIST1, PTPRK, SATB1, SATB2, RARG, MTA2, RXRA, NODAL, RBL1, ZHX1, ZHX2, MECP2, NR0B2, FOXN3, SUZ12, PA2G4, IFNB1, TGIF1, PRDM1, SMARCA2, SMARCA4, EID1, SOX2, BCL2L1, LIN28A, SOX9, LIN28B, TCF21, VDR, MEIS2, PRKRA, TCF4, RUNX2, DNMT3B, NR1H4, DNMT3A, BMP2, CREBZF, SMAD7, PHB, KLF11, SM…	1315	504	13528	2.89845	3.13213e-29	8.24244e-31	1.25518e-29
GOTERM_BP_FAT	GO:0045934~negative regulation of nucleobase, nucleoside, nucleotide and nucleic acid metabolic process	143	10.1132	1.08412e-32	MEF2C, CDX2, HMX1, THRB, EDN1, REST, TCEAL1, NR2E1, TGFB1, CTNNB1, HTR1B, HOXC8, WWP1, FOXF2, EED, RARB, S100A1, TWIST2, TWIST1, PTPRK, SATB1, SATB2, RARG, MTA2, RXRA, NODAL, RBL1, ZHX1, ZHX2, MECP2, NR0B2, FOXN3, SUZ12, PA2G4, IFNB1, TGIF1, PRDM1, SMARCA2, RAD17, SMARCA4, EID1, SOX2, SOX9, TCF21, VDR, MEIS2, TCF4, RUNX2, DNMT3B, NR1H4, DNMT3A, BMP2, CREBZF, SMAD7, PHB, KLF11, SMAD4, BRCA2, SMAD3…	1315	512	13528	2.87325	5.11703e-29	1.31206e-30	2.05062e-29
GOTERM_BP_FAT	GO:0045449~regulation of transcription	424	29.9859	1.09581e-32	MEF2C, RORC, REST, MXI1, HOXD10, CTNNB1, APP, FLI1, FOXF2, ZNF395, TRAPPC2P1, CCNA2, PTPRK, RCOR3, RREB1, NODAL, RCOR1, RXRA, ZHX1, ZHX2, MECP2, MAPK1, HNF4A, IFNB1, JUN, TGIF1, TGIF2, MYBL1, MYBL2, PFN1, CASZ1, TCF4, TCF3, DNMT3B, DNMT3A, ESRRA, MAP2K1, NTF3, KLF13, PHB, MAP2K3, TGFBR1, KLF11, ESRRG, ZNF217, TRPS1, TGFBR3, KCNH1, LZTS1, HTATIP2, HNF1A, TSG101, ZNFX1, ELF5, EZH2, SPI1, TP63, DAXX…	1315	2601	13528	1.677	5.17221e-29	1.29305e-30	2.07273e-29
GOTERM_BP_FAT	GO:0007243~protein kinase cascade	117	8.2744	4.28035e-32	TBK1, EFNA1, STAT5A, STAT5B, EDN1, TLR2, TIRAP, TLR3, RPS6KB1, TLR4, LPAR1, TLR7, IL10, BTK, MAP3K5, WNK4, MAP3K9, IFNG, IL1B, PIK3CA, MAP2K7, MAP2K6, EGFR, RET, BRAF, SOCS3, SOCS1, SOCS6, WNK1, IRS1, STK4, STK3, MAP4K3, MAP4K4, MAPK1, MAPK9, MAPK8, MAPK7, LRRK2, FGFR1, TRAF2, CAV1, FGFR3, GNAI2, ADORA2B, GRB2, ERBB3, ERBB2, DUSP10, SRC, IRAK4, ZAP70, TRAF6, MAP2K1, MAP2K3, TGFBR1, MET, MAP2K4, H…	1315	370	13528	3.25306	2.02033e-28	4.92762e-30	8.09633e-29
GOTERM_BP_FAT	GO:0045597~positive regulation of cell differentiation	89	6.2942	6.43536e-32	CDX2, PDLIM7, THRB, STAT5A, BTC, GDF5, PPARG, STAT5B, PAX6, NFKB1, FOXO3, JAG1, PNP, TGFB1, CTNNB1, TGFB2, MEN1, AKT1, CCNE1, ACVR1B, BDNF, TIAM1, MAPT, ILK, RHOA, POU4F2, ROBO2, FGF2, FNDC3B, PTPRF, LIMK1, SOCS3, PLXNB1, RB1, SOCS5, IL6R, JUNB, NUMBL, SMO, VEGFC, ACVR2B, HIF1A, BTG1, JUN, TGIF1, MAPK9, TGIF2, ACVR1, CSF1, SOX2, CLU, BMPR2, KIT, CCL5, SRF, ADA, ARNT, EPHB2, LIF, BCL2, NUMB, JUND,…	1315	229	13528	3.99818	3.03749e-28	7.23211e-30	1.21726e-28
GOTERM_BP_FAT	GO:0016477~cell migration	97	6.85997	1.12475e-30	CTHRC1, TNFSF13, RPS6KB1, ENPEP, TNFSF12, PRKG1, NR2E1, CXCL12, IL10, TGFB1, TGFB2, WNT2, WNT1, CD44, CTGF, IFNG, IL1B, TWIST1, PTPRK, SGPL1, SATB2, RET, ROCK1, PLXNB1, NODAL, VEGFC, HIF1A, CD34, SIX1, PDGFRB, RELN, LAMC1, CAV2, DRD1, ASZ1, CCL5, SRF, ITGB1, SCRIB, SRC, PTK2, RAC1, SCARB1, FN1, PLAT, PODXL, TGFBR1, MET, NR4A2, VAV2, KDR, CORO1A, ITGA5, TGFBR3, PLAU, NRP2, NRP1, ATP5B, WASF2, PAX6…	1315	276	13528	3.61552	5.30883e-27	1.23461e-28	2.12748e-27
GOTERM_BP_FAT	GO:0051252~regulation of RNA metabolic process	322	22.7723	1.54439e-30	MEF2C, CDX1, CDX2, STAT5A, STAT5B, RORC, REST, RAB1A, HOXD10, CTNNB1, APP, FLI1, S1PR1, FOXF2, IFNG, ZNF395, RARB, TRAPPC2P1, PITX3, TWIST2, S100A1, TWIST1, RARG, RREB1, NODAL, YY1, RXRA, ZHX1, ZHX2, MECP2, UHRF1, HNF4A, JUN, VEGFA, MNT, TGIF1, TGIF2, PRDM1, IGF2BP1, MYBL1, LIF, TCF21, PFN1, AHRR, HOXA10, PABPC1, TCF4, DNMT3B, TCF3, NR1H4, NR1H3, KLF5, DNMT3A, BMP2, ESRRA, IKZF3, IKZF2, KLF9, NTF…	1315	1813	13528	1.82712	7.28953e-27	1.65671e-28	2.92124e-27
GOTERM_BP_FAT	GO:0009890~negative regulation of biosynthetic process	149	10.5375	2.32427e-30	MEF2C, CDX2, HMX1, THRB, EDN1, REST, TCEAL1, NR2E1, TGFB1, IL10, CTNNB1, EIF4EBP1, HOXC8, HTR1B, APOE, WWP1, FOXF2, EED, RARB, S100A1, TWIST2, TWIST1, SATB1, PTPRK, SATB2, RARG, MTA2, RXRA, NODAL, RBL1, ZHX1, ZHX2, MECP2, NR0B2, FOXN3, SUZ12, PA2G4, IFNB1, TGIF1, PRDM1, SMARCA2, RAD17, SMARCA4, EID1, CAV1, SOX2, IGF2BP1, IGF2BP2, ITGB3, SOX9, TCF21, VDR, MEIS2, TCF4, RUNX2, DNMT3B, NR1H4, DNMT3A,…	1315	573	13528	2.6751	1.09705e-26	2.4379e-28	4.39638e-27
GOTERM_BP_FAT	GO:0006355~regulation of transcription, DNA-dependent	316	22.3479	3.45965e-30	MEF2C, CDX1, CDX2, STAT5A, STAT5B, RORC, REST, RAB1A, HOXD10, CTNNB1, APP, FLI1, S1PR1, FOXF2, IFNG, ZNF395, RARB, TRAPPC2P1, PITX3, TWIST2, S100A1, TWIST1, RARG, RREB1, NODAL, YY1, RXRA, ZHX1, ZHX2, MECP2, UHRF1, HNF4A, JUN, VEGFA, MNT, TGIF1, TGIF2, PRDM1, MYBL1, LIF, TCF21, PFN1, AHRR, HOXA10, TCF4, DNMT3B, TCF3, NR1H4, NR1H3, KLF5, DNMT3A, BMP2, ESRRA, IKZF3, IKZF2, KLF9, NTF3, MAP2K1, SMAD7,…	1315	1773	13528	1.83352	1.63295e-26	3.5499e-28	6.54396e-27
GOTERM_BP_FAT	GO:0031327~negative regulation of cellular biosynthetic process	146	10.3253	8.78565e-30	MEF2C, CDX2, HMX1, THRB, EDN1, REST, TCEAL1, NR2E1, TGFB1, IL10, CTNNB1, EIF4EBP1, HOXC8, HTR1B, WWP1, FOXF2, EED, RARB, S100A1, TWIST2, TWIST1, SATB1, PTPRK, SATB2, RARG, MTA2, RXRA, NODAL, RBL1, ZHX1, ZHX2, MECP2, NR0B2, FOXN3, SUZ12, PA2G4, IFNB1, TGIF1, PRDM1, SMARCA2, RAD17, SMARCA4, EID1, CAV1, SOX2, IGF2BP1, IGF2BP2, SOX9, TCF21, VDR, MEIS2, TCF4, RUNX2, DNMT3B, NR1H4, DNMT3A, BMP2, CREBZF…	1315	561	13528	2.6773	4.14682e-26	8.82303e-28	1.66182e-26
GOTERM_BP_FAT	GO:0010558~negative regulation of macromolecule biosynthetic process	143	10.1132	2.19672e-29	MEF2C, CDX2, HMX1, THRB, EDN1, REST, TCEAL1, NR2E1, TGFB1, IL10, CTNNB1, EIF4EBP1, HOXC8, WWP1, FOXF2, EED, RARB, S100A1, TWIST2, TWIST1, SATB1, PTPRK, SATB2, RARG, MTA2, RXRA, NODAL, RBL1, ZHX1, ZHX2, MECP2, NR0B2, FOXN3, SUZ12, PA2G4, IFNB1, TGIF1, PRDM1, SMARCA2, RAD17, SMARCA4, EID1, SOX2, IGF2BP1, IGF2BP2, ITGB3, SOX9, TCF21, VDR, MEIS2, TCF4, RUNX2, DNMT3B, NR1H4, DNMT3A, BMP2, CREBZF, SMAD…	1315	547	13528	2.68941	1.03685e-25	2.16011e-27	4.15512e-26
GOTERM_BP_FAT	GO:0009719~response to endogenous stimulus	119	8.41584	2.32669e-29	PTGS2, STAT5A, ADCY6, STAT5B, FOXO1, RPS6KB1, AQP1, TGFB1, IL10, TGFB2, CTNNB1, WNT2, EIF4EBP1, HTR1B, IL1B, FAS, LOX, CCNA2, IRS2, SOCS3, RXRA, SOCS1, GRIN2A, SOCS7, IRS1, DDIT3, JUNB, CD38, MAPK1, EP300, PIAS3, PDGFRA, COL1A1, CAV2, DRD1, CAV1, ERBB4, GRB2, ERBB3, ERBB2, ASZ1, BCL2L1, CCL5, SRF, TIMP3, SRC, KRAS, IDH1, TFF1, MAP2K1, PTPN2, TGFBR1, TGFBR2, NR4A2, BRCA2, NR4A3, SMAD1, BRCA1, ABCG…	1315	405	13528	3.02273	1.0982e-25	2.24122e-27	4.40096e-26
GOTERM_BP_FAT	GO:0001944~vasculature development	90	6.36492	3.24714e-29	RTN4, NRP2, CDX2, NRP1, HTATIP2, FGF9, IL18, ATP5B, DICER1, EDN1, WASF2, FOXO1, TNFSF13, TNFSF12, ENPEP, JAG1, CXCL12, MMP2, PTEN, CTNNB1, TGFB2, EDNRA, AKT1, BAK1, S1PR1, CD44, CTGF, APOE, CXCR4, HMOX1, IL1B, RHOB, QKI, NOS3, LOX, NR2F2, ANGPT2, FGF2, CYR61, PTPRJ, RECK, SGPL1, EGFL7, NODAL, EFNB2, MMP14, JUNB, SMO, VEGFC, HIF1A, DLL4, JUN, VEGFA, ZFPM2, FOXC1, COL1A1, SMARCA4, ACVR1, CAV1, COL3…	1315	251	13528	3.68873	1.53265e-25	3.0653e-27	6.142e-26
GOTERM_BP_FAT	GO:0016481~negative regulation of transcription	128	9.05233	3.63314e-29	MEF2C, CDX2, HMX1, THRB, REST, NR2E1, TCEAL1, TGFB1, CTNNB1, HOXC8, WWP1, FOXF2, EED, RARB, S100A1, TWIST2, TWIST1, PTPRK, SATB1, SATB2, RARG, MTA2, RXRA, NODAL, RBL1, ZHX1, ZHX2, MECP2, NR0B2, FOXN3, SUZ12, PA2G4, IFNB1, TGIF1, PRDM1, SMARCA2, SMARCA4, EID1, SOX2, SOX9, TCF21, VDR, MEIS2, TCF4, RUNX2, DNMT3B, NR1H4, DNMT3A, BMP2, CREBZF, SMAD7, PHB, KLF11, SMAD4, SMAD3, SKI, SMAD2, FOXP3, BRCA1,…	1315	459	13528	2.86883	1.71484e-25	3.36243e-27	6.87212e-26
GOTERM_BP_FAT	GO:0044093~positive regulation of molecular function	148	10.4668	1.06816e-28	DLC1, CASR, EFNA1, BTRC, ADCY6, EDN1, TLR2, TLR3, TLR4, LPAR1, PMAIP1, TGFB1, IL10, TGFB2, BAK1, MAP3K5, MYD88, S1PR1, CDKN2A, CASP8AP2, APOE, MAP3K9, ILK, IFNG, APOA5, IL1B, MAP2K6, EGFR, PIM1, IRS1, BCL2L10, EP300, HIF1A, RASGRF1, IFNB1, RELN, SMARCA4, TRAF2, DRD1, CAV1, ADORA2B, GNAI2, ERBB2, SCRIB, PIN1, VDR, SERINC5, KRAS, SMARCB1, RAC1, SCARB1, TRAF6, NR1H3, MAP2K1, TGFBR1, MAP2K3, MET, TGF…	1315	586	13528	2.5982	5.0417e-25	9.69557e-27	2.02043e-25
GOTERM_BP_FAT	GO:0007049~cell cycle	177	12.5177	1.34718e-28	TUSC2, BTRC, AURKB, TGFB1, CTNNB1, TGFB2, CUL2, CUL5, APP, CDKN2A, CASP8AP2, CDKN2C, ILK, IFNG, MAP3K8, VPS4B, H2AFX, CCNA1, CCNA2, MAP2K6, EGFR, RBL2, RBL1, PIM1, TACC3, WEE1, FOXN3, DDIT3, MAPK1, UHRF1, PPP1CA, PA2G4, EP300, MAD2L1, ZWINT, MAPK4, MAPK3, MAPK7, STMN1, RAD17, EID1, NEK2, STK11, MRE11A, NEDD9, CHEK1, ANLN, CDC34, CHEK2, CCNG1, ITGB1, SYCP1, PIN1, SMARCB1, TFDP2, LFNG, TCF3, SSSCA1…	1315	776	13528	2.34649	6.35867e-25	1.19975e-26	2.5482e-25
GOTERM_BP_FAT	GO:0051270~regulation of cell motion	77	5.44554	1.60016e-28	DLC1, RTN4, NRP1, MMP9, EDN1, STAT5B, PAX6, RPS6KB1, JAG1, CXCL12, PTEN, TGFB1, TGFB2, VCL, AKT1, ARHGAP5, S1PR1, APOE, CXCR4, HMOX1, ILK, FGF2, EGFR, ICAM1, PTPRK, IRS2, PTPRM, ADAM10, EGFL7, IL6R, IRS1, MAPK1, VEGFC, HIF1A, CLIC4, DLL4, VEGFA, PDGFRA, PDGFRB, ADAM17, DRD1, PARD3, ERBB4, CSF1, TAC1, ITGB3, KIT, TPM1, ADA, TRIB1, IGF1R, BCL2, RAC1, BCL6, SCARB1, THBS1, PIK3R1, APC, IL6, FLT1, MAP…	1315	193	13528	4.10432	7.55276e-25	1.39866e-26	3.02672e-25
GOTERM_BP_FAT	GO:0001568~blood vessel development	87	6.15276	6.64992e-28	RTN4, NRP2, CDX2, NRP1, HTATIP2, FGF9, IL18, ATP5B, DICER1, EDN1, WASF2, FOXO1, TNFSF13, TNFSF12, ENPEP, JAG1, CXCL12, MMP2, PTEN, CTNNB1, TGFB2, EDNRA, AKT1, BAK1, S1PR1, CD44, CTGF, APOE, CXCR4, HMOX1, IL1B, RHOB, QKI, NOS3, LOX, NR2F2, ANGPT2, FGF2, CYR61, PTPRJ, RECK, SGPL1, EGFL7, MMP14, JUNB, SMO, VEGFC, HIF1A, DLL4, JUN, VEGFA, ZFPM2, FOXC1, COL1A1, SMARCA4, ACVR1, CAV1, COL3A1, CDH2, SRF,…	1315	245	13528	3.6531	3.13876e-24	5.70684e-26	1.25784e-24
GOTERM_BP_FAT	GO:0051338~regulation of transferase activity	110	7.77935	2.10652e-27	EFNA1, ADCY6, EDN1, TLR3, LPAR1, TGFB1, TGFB2, MAP3K5, APP, CDKN2A, DIRAS3, APOE, CDKN2C, MAP3K9, ILK, IL1B, MAP2K6, EGFR, RBL2, RBL1, PIM1, IRS1, RELN, TRAF2, DRD1, CAV1, GNAI2, ADORA2B, ERBB2, CHEK1, CCNG1, SERINC5, KRAS, RAC1, TRAF6, MAP2K1, MAP2K3, TGFBR1, TGFBR2, MET, HGF, VAV2, PTPN11, CDKN1C, P2RX7, CDKN1A, CDKN1B, RGS3, MTOR, CCNT1, PPARG, ZEB2, SDC4, DAXX, PDCD4, PTEN, LATS2, EDNRA, AKT1…	1315	372	13528	3.04199	9.94275e-24	1.77549e-25	3.9845e-24
GOTERM_BP_FAT	GO:0009725~response to hormone stimulus	109	7.70863	2.48117e-27	PTGS2, STAT5A, ADCY6, STAT5B, FOXO1, RPS6KB1, AQP1, IL10, TGFB1, TGFB2, CTNNB1, WNT2, EIF4EBP1, HTR1B, IL1B, LOX, FAS, CCNA2, IRS2, SOCS3, RXRA, SOCS1, SOCS7, IRS1, JUNB, MAPK1, CD38, EP300, PIAS3, PDGFRA, COL1A1, CAV2, DRD1, CAV1, ERBB4, GRB2, ERBB3, ERBB2, ASZ1, BCL2L1, CCL5, SRF, TIMP3, SRC, KRAS, IDH1, TFF1, MAP2K1, PTPN2, TGFBR1, TGFBR2, BRCA2, NR4A3, BRCA1, ABCG1, SREBF2, PTPN11, CDKN1A, TG…	1315	367	13528	3.0554	1.17111e-23	2.05458e-25	4.69316e-24
GOTERM_BP_FAT	GO:0048870~cell motility	98	6.93069	2.9511e-27	CTHRC1, TNFSF13, RPS6KB1, ENPEP, TNFSF12, PRKG1, NR2E1, CXCL12, IL10, TGFB1, TGFB2, WNT2, WNT1, CD44, CTGF, IFNG, IL1B, TWIST1, PTPRK, SGPL1, SATB2, RET, ROCK1, PLXNB1, NODAL, VEGFC, HIF1A, CD34, SIX1, PDGFRB, RELN, LAMC1, CAV2, DRD1, ASZ1, CCL5, SRF, ITGB1, SCRIB, SRC, PTK2, RAC1, SCARB1, FN1, PLAT, PODXL, TGFBR1, MET, NR4A2, VAV2, KDR, CORO1A, ITGA5, ETS1, TGFBR3, PLAU, NRP2, NRP1, ATP5B, WASF2…	1315	307	13528	3.28394	1.39292e-23	2.40158e-25	5.58204e-24
GOTERM_BP_FAT	GO:0051674~localization of cell	98	6.93069	2.9511e-27	CTHRC1, TNFSF13, RPS6KB1, ENPEP, TNFSF12, PRKG1, NR2E1, CXCL12, IL10, TGFB1, TGFB2, WNT2, WNT1, CD44, CTGF, IFNG, IL1B, TWIST1, PTPRK, SGPL1, SATB2, RET, ROCK1, PLXNB1, NODAL, VEGFC, HIF1A, CD34, SIX1, PDGFRB, RELN, LAMC1, CAV2, DRD1, ASZ1, CCL5, SRF, ITGB1, SCRIB, SRC, PTK2, RAC1, SCARB1, FN1, PLAT, PODXL, TGFBR1, MET, NR4A2, VAV2, KDR, CORO1A, ITGA5, ETS1, TGFBR3, PLAU, NRP2, NRP1, ATP5B, WASF2…	1315	307	13528	3.28394	1.39292e-23	2.40158e-25	5.58204e-24
GOTERM_BP_FAT	GO:0043549~regulation of kinase activity	107	7.56719	3.40983e-27	EFNA1, ADCY6, EDN1, TLR3, LPAR1, TGFB1, TGFB2, MAP3K5, APP, CDKN2A, DIRAS3, APOE, CDKN2C, MAP3K9, ILK, IL1B, MAP2K6, EGFR, RBL2, RBL1, PIM1, IRS1, RELN, TRAF2, DRD1, CAV1, GNAI2, ADORA2B, ERBB2, CHEK1, CCNG1, KRAS, RAC1, TRAF6, MAP2K1, MAP2K3, TGFBR1, TGFBR2, MET, HGF, VAV2, PTPN11, CDKN1C, P2RX7, CDKN1A, CDKN1B, RGS3, MTOR, CCNT1, ZEB2, SDC4, DAXX, PDCD4, PTEN, LATS2, EDNRA, AKT1, MEN1, CCNE2, C…	1315	357	13528	3.08335	1.60944e-23	2.72786e-25	6.44973e-24
GOTERM_BP_FAT	GO:0030334~regulation of cell migration	70	4.9505	4.06773e-27	DLC1, RTN4, MMP9, EDN1, PAX6, RPS6KB1, JAG1, CXCL12, PTEN, TGFB1, TGFB2, VCL, AKT1, ARHGAP5, S1PR1, APOE, CXCR4, HMOX1, ILK, FGF2, EGFR, ICAM1, PTPRK, IRS2, PTPRM, ADAM10, EGFL7, IL6R, IRS1, MAPK1, VEGFC, HIF1A, CLIC4, DLL4, VEGFA, PDGFRA, ADAM17, PDGFRB, DRD1, ERBB4, CSF1, TAC1, ITGB3, KIT, TPM1, ADA, TRIB1, IGF1R, BCL2, RAC1, SCARB1, THBS1, PIK3R1, APC, IL6, FLT1, MAP2K1, SMAD7, NF1, SMAD3, IGF…	1315	169	13528	4.26107	1.91997e-23	3.19995e-25	7.69416e-24
GOTERM_BP_FAT	GO:0045892~negative regulation of transcription, DNA-dependent	106	7.49646	1.10305e-26	MEF2C, HMX1, CDX2, REST, NR2E1, TCEAL1, CTNNB1, HOXC8, FOXF2, RARB, TWIST2, S100A1, TWIST1, SATB1, SATB2, RARG, NODAL, RXRA, MTA2, RBL1, ZHX1, MECP2, ZHX2, NR0B2, FOXN3, SUZ12, PA2G4, TGIF1, PRDM1, SMARCA2, SMARCA4, EID1, SOX2, SOX9, VDR, TCF21, MEIS2, TCF4, DNMT3B, NR1H4, DNMT3A, BMP2, SMAD7, KLF11, SMAD4, SMAD3, SMAD2, SKI, FOXP3, FOXP1, CDKN1C, HDAC4, HDAC2, SALL4, CDKN1B, HDAC1, RNF2, TRPS1, …	1315	356	13528	3.06312	5.2064e-23	8.53508e-25	2.08643e-23
GOTERM_BP_FAT	GO:0051253~negative regulation of RNA metabolic process	107	7.56719	1.2055e-26	MEF2C, HMX1, CDX2, REST, NR2E1, TCEAL1, CTNNB1, HOXC8, FOXF2, RARB, TWIST2, S100A1, TWIST1, SATB1, SATB2, RARG, NODAL, RXRA, MTA2, RBL1, ZHX1, MECP2, ZHX2, NR0B2, FOXN3, SUZ12, PA2G4, TGIF1, PRDM1, SMARCA2, SMARCA4, EID1, SOX2, SOX9, TCF21, VDR, MEIS2, TCF4, DNMT3B, NR1H4, DNMT3A, BMP2, SMAD7, KLF11, SMAD4, SMAD3, SMAD2, SKI, FOXP3, FOXP1, CDKN1C, HDAC4, HDAC2, SALL4, CDKN1B, HDAC1, RNF2, TRPS1, …	1315	362	13528	3.04077	5.68995e-23	9.17734e-25	2.28021e-23
GOTERM_BP_FAT	GO:0006916~anti-apoptosis	77	5.44554	2.26098e-26	MEF2C, HTATIP2, STAT5A, STAT5B, BNIP3, FOXO1, TP63, NFKB1, IL10, AKT1, BDNF, MYD88, BAG1, APOE, PAX7, HMOX1, PIK3CA, IL1B, NOS3, FAS, CASP2, MYC, TERT, TWIST2, CDK1, IRAK1, BRAF, SOCS3, ESR1, ESR2, DAPK1, BCL2L10, SERPINB9, CD40LG, BNIP2, HIPK3, VEGFA, ADAM17, FOXC1, NAIP, TNFAIP3, GSTP1, ALOX12, YWHAZ, TNF, MCL1, XIAP, CLU, BCL2L2, BCL2L1, PEA15, IGF1R, BCL2, TGM2, HSPA5, TRAF6, THBS1, ARHGDIA, …	1315	206	13528	3.84531	1.06718e-22	1.69394e-24	4.27667e-23
GOTERM_BP_FAT	GO:0045596~negative regulation of cell differentiation	79	5.58699	2.49277e-26	RTN4, PPARA, CDX2, NRP1, STAT5A, DICER1, EZH2, PPARG, STAT5B, PAX6, TLR3, TP63, TLR4, ZEB1, REST, JAG1, NR2E1, TGFB1, CTNNB1, MEN1, BDNF, WNT4, RHOA, TWIST2, TWIST1, ZFP36, NODAL, TP53, DLL1, CDK6, SOCS5, MAPK1, CCND1, CAV1, HMGB3, SOX2, ITGB3, KIT, ABCA1, PRDM16, LIN28A, SOX9, ITGB1, EPHB2, LIF, PTK2, BCL6, CD24, RUNX1, AXIN2, ARHGDIA, APC, NR1H3, FLT3, SMAD7, MAFB, TGFBR1, NF1, CREBBP, SMAD3, I…	1315	216	13528	3.76254	1.17659e-22	1.83842e-24	4.71511e-23
GOTERM_BP_FAT	GO:0035295~tube development	79	5.58699	9.87448e-26	DLC1, NRP1, FGF9, DICER1, EDN1, TP63, ZEB2, PAX3, CXCL12, GLI1, CTNNB1, WNT2, EDNRA, SPRY2, BDNF, WNT4, CD44, CTGF, CXCR4, ILK, GATA4, ROBO2, NOS3, RARB, LOX, FGF2, CYR61, TWIST1, RET, NODAL, CFTR, MMP14, BCL2L11, MYCN, PPP1CA, ACVR2B, EP300, VEGFA, SIX1, PDGFRA, TGIF1, ZFPM2, FOXC1, MED1, ACVR1, CAV2, ASZ1, BMPR2, SRF, SCRIB, ADA, TCF21, PFN1, RGMA, HAND2, BCL2, TRAF6, DVL2, BMP2, LIPA, FLT1, EP…	1315	220	13528	3.69413	4.66076e-22	7.1704e-24	1.86777e-22
GOTERM_BP_FAT	GO:0040012~regulation of locomotion	73	5.16266	1.51005e-25	DLC1, RTN4, MMP9, EDN1, PAX6, RPS6KB1, JAG1, CXCL12, PTEN, TGFB1, TGFB2, VCL, AKT1, ARHGAP5, S1PR1, APOE, CXCR4, HMOX1, ILK, FGF2, EGFR, ICAM1, PTPRK, IRS2, PTPRM, ADAM10, EGFL7, IL6R, IRS1, MAPK1, VEGFC, HIF1A, IFNB1, CLIC4, CHRM1, DLL4, VEGFA, PDGFRA, ADAM17, PDGFRB, DRD1, ERBB4, CSF1, TAC1, ITGB3, KIT, TPM1, ADA, TRIB1, IGF1R, BCL2, RAC1, SCARB1, THBS1, PIK3R1, APC, IL6, FLT1, MAP2K1, IL8, SMA…	1315	192	13528	3.91138	7.12742e-22	1.07991e-23	2.85627e-22
GOTERM_BP_FAT	GO:0045859~regulation of protein kinase activity	101	7.14286	8.19066e-25	EFNA1, ADCY6, EDN1, TLR3, LPAR1, TGFB1, TGFB2, APP, MAP3K5, CDKN2A, DIRAS3, APOE, CDKN2C, MAP3K9, ILK, IL1B, MAP2K6, EGFR, PIM1, RELN, TRAF2, DRD1, CAV1, GNAI2, ADORA2B, ERBB2, CHEK1, CCNG1, KRAS, TRAF6, MAP2K1, MAP2K3, TGFBR1, TGFBR2, MET, HGF, PTPN11, CDKN1C, P2RX7, CDKN1A, CDKN1B, RGS3, MTOR, CCNT1, ZEB2, SDC4, DAXX, PDCD4, PTEN, LATS2, EDNRA, AKT1, MEN1, CCNE2, SPRY2, CASP3, CXCR4, SHC1, PAK1…	1315	345	13528	3.01169	3.86599e-21	5.77014e-23	1.54927e-21
GOTERM_BP_FAT	GO:0001501~skeletal system development	96	6.78925	1.42165e-24	CYP24A1, CASR, PDLIM7, NDST1, PTGS2, FGF9, MMP9, EDN1, TP63, ZEB1, MMP2, PRDX1, HOXD10, TGFB1, CBFB, CTNNB1, GLI1, MEN1, HOXC8, TNFRSF11A, CTGF, PAX7, TRAPPC2P1, MYC, COL10A1, TWIST1, EGFR, SGPL1, SATB2, NODAL, MMP14, MMP13, SMO, ACVR2B, SIX1, PDGFRA, PDGFRB, FOXC1, MAPK8, COL1A1, ALPL, FGFR1, ACHE, FGFR3, COL3A1, SOX5, ZNRD1, SOX9, SUFU, VDR, BCL2, PRKRA, JUND, HOXA10, PKD1, HOXA9, TRAF6, AXIN2,…	1315	319	13528	3.09591	6.71019e-21	9.86792e-23	2.68907e-21
GOTERM_BP_FAT	GO:0012501~programmed cell death	143	10.1132	3.37662e-24	MEF2C, DLC1, HRAS, CADM1, TNFSF13, TNFSF12, PMAIP1, FOXO3, CTNNB1, BAK1, MAP3K5, APP, CDKN2A, CASP8AP2, TIAM1, IFNG, IL1B, FAS, TWIST1, SGPL1, ROCK1, FADD, IL24, STK4, BCL2L11, STK3, DDIT4, BCL2L10, EP300, RASGRF1, IFNB1, JUN, MAPK8, MAPK7, TNFAIP3, BLCAP, TRAF2, MCL1, ERBB3, CLU, BCL2L2, BCL2L1, RFFL, SCRIB, FIS1, PEA15, AHRR, KRAS, RAC1, FAIM, DYRK2, TRAF6, BMF, TP53BP2, KLF11, SMAD3, GAS1, VAV…	1315	611	13528	2.4077	1.59377e-20	2.30981e-22	6.38692e-21
GOTERM_BP_FAT	GO:0043085~positive regulation of catalytic activity	128	9.05233	9.84983e-24	DLC1, CASR, EFNA1, BTRC, ADCY6, EDN1, TLR3, LPAR1, PMAIP1, TGFB1, TGFB2, BAK1, MAP3K5, S1PR1, CDKN2A, CASP8AP2, APOE, MAP3K9, ILK, IFNG, APOA5, IL1B, MAP2K6, EGFR, PIM1, IRS1, BCL2L10, HIF1A, RASGRF1, IFNB1, RELN, TRAF2, DRD1, CAV1, ADORA2B, GNAI2, ERBB2, SCRIB, PIN1, VDR, SERINC5, KRAS, RAC1, SCARB1, TRAF6, NR1H3, MAP2K1, MAP2K3, TGFBR1, TGFBR2, MET, NR4A2, SMAD3, DOCK7, HGF, VAV2, PTPN11, P2RX7…	1315	520	13528	2.5323	4.64912e-20	6.6416e-22	1.86311e-20
GOTERM_BP_FAT	GO:0007169~transmembrane receptor protein tyrosine kinase signaling pathway	77	5.44554	9.8671e-24	MTSS1, FGF8, NRP1, CD8A, NDST1, FGF9, EFNA1, STAT5A, STAT5B, FOXO1, PTEN, TGFB1, AKT1, EIF4EBP1, CTGF, TIAM1, SHC1, FGF2, AKT2, PTPRJ, EGFR, SGPL1, RET, IRS2, SOCS7, SOCS5, ALK, IRS1, DDR1, VEGFC, VEGFA, PDGFRA, PDGFRB, ADAM17, FOXC1, FGFR2, FGFR1, FGFR3, ERBB4, ERBB3, GRB2, ERBB2, BMPR2, KIT, BDKRB2, EPHB4, EPHB1, SRC, EPHB2, IGF1R, PTK2, ANGPTL1, PIK3R1, CSF1R, TXNIP, PLAT, FLT1, PTPN2, FLT3, K…	1315	224	13528	3.53631	4.65727e-20	6.55954e-22	1.86637e-20
GOTERM_BP_FAT	GO:0010647~positive regulation of cell communication	96	6.78925	1.72435e-23	HRAS, CD8A, PTGS2, FGF9, TBK1, TSPAN6, TLR3, FASLG, TP63, GJA1, L1CAM, ZEB2, TLR4, LPAR1, JAG1, TGFB1, IL11, CTNNB1, TGFB2, MEN1, ACVR1B, NOD2, TMEM9B, MYD88, HMOX1, ILK, IFNG, TICAM1, RHOA, IL1B, RHOC, AGPAT2, EGFR, ESR1, FADD, IL6R, CD40, MBD2, IRS1, NCAM1, GRM4, ACVR2B, HIF1A, TNFRSF10B, NCOA3, VEGFA, ADAM17, RELN, CAV2, CAV1, DRD1, TNF, ERBB4, ERBB3, CSF1, ERBB2, SOX2, TAC1, SOX4, KIT, SRC, A…	1315	329	13528	3.00181	8.13892e-20	1.13041e-21	3.26162e-20
GOTERM_BP_FAT	GO:0051272~positive regulation of cell motion	49	3.46535	2.01331e-23	MMP9, EDN1, STAT5B, RPS6KB1, CXCL12, TGFB1, TGFB2, S1PR1, ARHGAP5, ILK, FGF2, EGFR, ICAM1, IRS2, ADAM10, IL6R, IRS1, VEGFC, MAPK1, HIF1A, VEGFA, PDGFRA, PDGFRB, ADAM17, DRD1, ERBB4, CSF1, TAC1, KIT, IGF1R, BCL2, SCARB1, BCL6, THBS1, PIK3R1, APC, IL6, FLT1, MAP2K1, TGFBR1, IGF1, SMAD3, IGF2, FURIN, KDR, CORO1A, ETS1, PTP4A1, HDAC7	1315	98	13528	5.14373	9.50282e-20	1.30176e-21	3.8082e-20
GOTERM_BP_FAT	GO:0048514~blood vessel morphogenesis	74	5.23338	2.01699e-23	NRP2, RTN4, NRP1, HTATIP2, FGF9, ATP5B, IL18, DICER1, EDN1, WASF2, TNFSF13, TNFSF12, JAG1, ENPEP, CXCL12, PTEN, CTNNB1, TGFB2, EDNRA, BAK1, S1PR1, CTGF, APOE, CXCR4, HMOX1, RHOB, QKI, IL1B, NOS3, NR2F2, ANGPT2, FGF2, CYR61, PTPRJ, SGPL1, EGFL7, MMP14, JUNB, SMO, VEGFC, HIF1A, DLL4, JUN, VEGFA, ZFPM2, FOXC1, SMARCA4, ACVR1, CAV1, CDH2, SRF, PTK2, HAND2, TGM2, THBS1, RASA1, KLF5, PLAT, FLT1, EPAS1,…	1315	211	13528	3.60792	9.52019e-20	1.28651e-21	3.81516e-20
GOTERM_BP_FAT	GO:0016265~death	158	11.174	2.31938e-23	MEF2C, DLC1, HRAS, MICA, CADM1, TNFSF13, L1CAM, TNFSF12, PMAIP1, FOXO3, TGFB1, CTNNB1, TGFB2, BAK1, MAP3K5, APP, CDKN2A, CASP8AP2, TIAM1, IFNG, IL1B, FAS, TWIST1, SGPL1, ROCK1, FADD, IL24, STK4, BCL2L11, STK3, DDIT4, BCL2L10, EP300, RASGRF1, IFNB1, JUN, MAPK8, MAPK7, TNFAIP3, BLCAP, TRAF2, MCL1, ERBB3, CLU, MMD, BCL2L2, BCL2L1, RFFL, SCRIB, FIS1, PEA15, AHRR, KRAS, RAC1, FAIM, DYRK2, TRAF6, AXIN2…	1315	724	13528	2.24505	1.09475e-19	1.45967e-21	4.38714e-20
GOTERM_BP_FAT	GO:0008219~cell death	157	11.1033	3.06631e-23	MEF2C, DLC1, HRAS, MICA, CADM1, TNFSF13, L1CAM, TNFSF12, PMAIP1, FOXO3, TGFB1, CTNNB1, TGFB2, BAK1, MAP3K5, APP, CDKN2A, CASP8AP2, TIAM1, IFNG, IL1B, FAS, TWIST1, SGPL1, ROCK1, FADD, IL24, STK4, BCL2L11, STK3, DDIT4, BCL2L10, EP300, RASGRF1, IFNB1, JUN, MAPK8, MAPK7, TNFAIP3, BLCAP, TRAF2, MCL1, ERBB3, CLU, MMD, BCL2L2, BCL2L1, RFFL, SCRIB, FIS1, PEA15, AHRR, KRAS, RAC1, FAIM, DYRK2, TRAF6, AXIN2…	1315	719	13528	2.24636	1.4473e-19	1.90434e-21	5.79997e-20
GOTERM_BP_FAT	GO:0006917~induction of apoptosis	94	6.64781	3.08234e-23	DLC1, HTATIP2, CADM1, DEDD, TLR2, BNIP3, TP63, MLH1, FASLG, TNFSF13, TNFSF12, FOXO3, PMAIP1, DAXX, PRDX1, PTEN, TGFB1, BTK, BAK1, CUL2, ACVR1B, MAP3K5, CASP3, APP, CUL5, CDKN2A, CASP8AP2, CDKN2C, TIAM1, APOE, HMOX1, TICAM1, FAS, CASP2, MYC, RAB27A, ARHGEF3, AIFM3, TP53, FADD, PRKCE, BCL2L11, DAPK1, JMY, MAPK1, CD38, XPA, TNFRSF10B, HIPK1, IFNB1, RASGRF1, ERN1, MAPK9, MAPK8, PRODH, TNF, APH1A, CHE…	1315	320	13528	3.02194	1.45486e-19	1.88943e-21	5.83028e-20
GOTERM_BP_FAT	GO:0012502~induction of programmed cell death	94	6.64781	3.93844e-23	DLC1, HTATIP2, CADM1, DEDD, TLR2, BNIP3, TP63, MLH1, FASLG, TNFSF13, TNFSF12, FOXO3, PMAIP1, DAXX, PRDX1, PTEN, TGFB1, BTK, BAK1, CUL2, ACVR1B, MAP3K5, CASP3, APP, CUL5, CDKN2A, CASP8AP2, CDKN2C, TIAM1, APOE, HMOX1, TICAM1, FAS, CASP2, MYC, RAB27A, ARHGEF3, AIFM3, TP53, FADD, PRKCE, BCL2L11, DAPK1, JMY, MAPK1, CD38, XPA, TNFRSF10B, HIPK1, IFNB1, RASGRF1, ERN1, MAPK9, MAPK8, PRODH, TNF, APH1A, CHE…	1315	321	13528	3.01253	1.85894e-19	2.38326e-21	7.44961e-20
GOTERM_BP_FAT	GO:0006915~apoptosis	139	9.83027	6.16284e-23	MEF2C, DLC1, HRAS, CADM1, TNFSF13, TNFSF12, PMAIP1, FOXO3, CTNNB1, BAK1, MAP3K5, APP, CDKN2A, CASP8AP2, TIAM1, IFNG, IL1B, FAS, TWIST1, SGPL1, ROCK1, FADD, IL24, STK4, BCL2L11, STK3, DDIT4, BCL2L10, EP300, RASGRF1, IFNB1, JUN, MAPK8, MAPK7, TNFAIP3, BLCAP, TRAF2, MCL1, ERBB3, CLU, BCL2L2, BCL2L1, RFFL, SCRIB, FIS1, PEA15, AHRR, KRAS, RAC1, FAIM, DYRK2, TRAF6, BMF, TP53BP2, KLF11, SMAD3, VAV2, TAX…	1315	602	13528	2.37534	2.90886e-19	3.6821e-21	1.16571e-19
GOTERM_BP_FAT	GO:0048545~response to steroid hormone stimulus	69	4.87977	1.47619e-22	LDLR, PTGS2, PPARG, STAT5B, RPS6KB1, AQP1, PTEN, IL10, TGFB1, CTNNB1, TGFB2, WNT2, FOS, CCNE1, HTR1B, HMOX1, IL1B, NOS3, LOX, FAS, FOSL1, CCNA2, KCNMA1, SOCS3, RXRA, SOCS1, ESR1, CFTR, ESR2, IL6R, MMP14, MMP13, JUNB, MAPK1, CD38, SDC1, CCND1, EP300, CCND2, PDGFRA, COL1A1, ALPL, CAV2, CAV1, TNF, ERBB4, ERBB2, ASZ1, CCL5, TIMP3, SRC, KRAS, BCL2, IDH1, CD24, TFF1, THBS1, TXNIP, IL6, MAP2K1, TGFBR1, …	1315	192	13528	3.69705	6.9676e-19	8.70951e-21	2.79223e-19
GOTERM_BP_FAT	GO:0009967~positive regulation of signal transduction	88	6.22348	2.79937e-22	HRAS, CD8A, FGF9, TBK1, TSPAN6, TLR3, FASLG, TP63, GJA1, L1CAM, ZEB2, TLR4, LPAR1, JAG1, TGFB1, IL11, CTNNB1, TGFB2, MEN1, ACVR1B, NOD2, TMEM9B, MYD88, HMOX1, ILK, IFNG, TICAM1, RHOA, IL1B, RHOC, AGPAT2, ESR1, FADD, IL6R, CD40, MBD2, IRS1, NCAM1, GRM4, ACVR2B, HIF1A, TNFRSF10B, NCOA3, VEGFA, ADAM17, RELN, CAV2, CAV1, TNF, ERBB3, CSF1, ERBB2, SOX2, SOX4, KIT, SRC, ADA, ARNT, LIF, TMED7, KRAS, RAC1…	1315	295	13528	3.0688	1.3213e-18	1.63124e-20	5.29505e-19
GOTERM_BP_FAT	GO:0030335~positive regulation of cell migration	45	3.18246	8.64705e-22	DRD1, ERBB4, MMP9, CSF1, EDN1, TAC1, RPS6KB1, KIT, CXCL12, TGFB1, TGFB2, IGF1R, ARHGAP5, S1PR1, BCL2, ILK, SCARB1, THBS1, FGF2, PIK3R1, APC, EGFR, ICAM1, IRS2, IL6, ADAM10, FLT1, MAP2K1, SMAD3, IGF1, IGF2, IL6R, FURIN, IRS1, KDR, MAPK1, VEGFC, CORO1A, HIF1A, PTP4A1, VEGFA, PDGFRA, ADAM17, PDGFRB, HDAC7	1315	89	13528	5.20152	4.08141e-18	4.97732e-20	1.6356e-18
GOTERM_BP_FAT	GO:0060284~regulation of cell development	70	4.9505	1.94246e-21	RTN4, LZTS1, NRP1, EFNA1, EDN1, PPARG, PAX6, REST, NR2E1, TGFB1, TGFB2, BDNF, APOE, TIAM1, MAPT, ILK, RHOA, ROBO2, FGF2, PTPRF, LIMK1, PLXNB1, TP53, DLL1, NUMBL, SMO, VEGFC, CCND2, BTG1, SIX1, TGIF1, TGIF2, SOX2, SOX5, CDH2, KIT, TIMP2, EPHB2, PTK2, BCL2, NUMB, POU3F2, CD24, DNMT3B, ARHGDIA, COL4A4, BMP2, NTF3, SMAD7, NF1, SMAD4, SMAD3, SMAD2, IGF2, SMAD1, ISL1, NTRK3, NOTCH3, HDAC4, NOTCH1, YWHA…	1315	205	13528	3.51279	9.16843e-18	1.10463e-19	3.67419e-18
GOTERM_BP_FAT	GO:0009628~response to abiotic stimulus	99	7.00141	2.24598e-21	HRAS, MICA, IL18, TLR3, RPS6KB1, TGFB1, BAK1, APP, CUL5, SLC2A1, IL1B, H2AFX, EGFR, PTPRK, SOCS3, GRIN2A, JUNB, HSPB6, ARRB1, JUN, HSPB2, MAPK8, COL1A1, DRD1, CAV1, SOX2, BCL2L1, BDKRB2, TIMP3, KRAS, RAC1, DNMT3B, BMP2, TGFBR1, TGFBR2, BRCA2, BRCA1, ATM, P2RX7, CDKN1A, TNFSF11, HDAC2, POLD1, SMC1A, CACNA1C, RHO, PPARG, GJA1, AKT1, MEN1, FOS, CASP3, CASP9, NOS3, MYC, FOSL1, TUBB3, KCNMA1, STX1A, R…	1315	368	13528	2.76755	1.0601e-17	1.26203e-19	4.24829e-18
GOTERM_BP_FAT	GO:0022402~cell cycle process	129	9.12306	7.3872e-21	BTRC, AURKB, TGFB1, TGFB2, CTNNB1, CUL2, CUL5, APP, CDKN2A, CDKN2C, ILK, IFNG, H2AFX, CCNA1, CCNA2, MAP2K6, EGFR, PIM1, TACC3, WEE1, DDIT3, FOXN3, PA2G4, MAD2L1, ZWINT, STMN1, STK11, NEK2, MRE11A, NEDD9, CHEK1, ANLN, CDC34, CCNG1, SYCP1, ITGB1, LFNG, TCF3, SSSCA1, MKI67, MAP2K1, BRCA2, SMAD3, HGF, GAS1, BRCA1, ATM, CDKN1C, NOTCH2, CDKN1A, CDKN1B, PLK1, POLD1, SMC1A, ABL1, E2F1, KIF22, E2F6, TSG10…	1315	565	13528	2.34882	3.48676e-17	4.10207e-19	1.3973e-17
GOTERM_BP_FAT	GO:0008283~cell proliferation	109	7.70863	8.21532e-21	TUSC2, ENPEP, CXCL12, TGFB1, IL10, TGFB2, CTNNB1, BAK1, CUL5, DAB2, ILK, TGFBI, INSIG1, EGFR, IRS2, RXRA, PIM1, FOXN1, CD40, TACC3, NUMBL, VEGFC, PA2G4, UHRF1, IFNB1, CD40LG, TACSTD2, RASGRF1, VEGFA, ACHE, GNAI2, ERBB4, ERBB2, HDGF, BCL2L2, EPHB4, SCRIB, NR2C2, SRC, NUMB, RAC1, SCARB1, RUNX3, CSF1R, MAP2K1, MKI67, FSCN1, MET, CREBBP, BRCA2, HGF, FURIN, P2RX7, PLK1, CD274, PCNA, TGFBR3, RAP1B, E2F…	1315	436	13528	2.57186	3.87763e-17	4.50887e-19	1.55394e-17
GOTERM_BP_FAT	GO:0030278~regulation of ossification	41	2.89958	1.10455e-20	PDLIM7, THRB, CSF1, SOX2, BMPR2, SOX9, TGFB1, TGFB2, CTNNB1, MEN1, BCL2, JUND, AXIN2, RUNX2, TWIST2, APC, BMP2, ESRRA, IL6, EGR2, PTGER4, KL, SMAD5, FZD1, SMAD3, CDK6, SKI, SMAD1, IL6R, ACVR2B, P2RX7, SOST, SFRP1, DLX5, PBX1, SMURF1, BMPR1B, BMP7, HDAC7, TOB2, ACVR1	1315	78	13528	5.40751	5.21348e-17	5.99251e-19	2.08927e-17
GOTERM_BP_FAT	GO:0040017~positive regulation of locomotion	46	3.25318	1.31197e-20	DRD1, ERBB4, MMP9, CSF1, EDN1, TAC1, RPS6KB1, KIT, CXCL12, TGFB1, TGFB2, IGF1R, ARHGAP5, S1PR1, BCL2, ILK, SCARB1, THBS1, FGF2, PIK3R1, APC, EGFR, ICAM1, IRS2, IL6, ADAM10, FLT1, MAP2K1, IL8, SMAD3, IGF1, IGF2, IL6R, FURIN, IRS1, KDR, MAPK1, VEGFC, CORO1A, HIF1A, PTP4A1, VEGFA, PDGFRA, ADAM17, PDGFRB, HDAC7	1315	98	13528	4.8288	6.19248e-17	7.03691e-19	2.4816e-17
GOTERM_BP_FAT	GO:0051329~interphase of mitotic cell cycle	47	3.3239	2.0082e-20	E2F1, E2F6, CHEK1, CDC34, ITGB1, LATS2, AKT1, CCNE1, ACVR1B, CUL2, APP, CUL5, CDKN2A, CDKN2C, BCL2, NPAT, PPP3CA, TCF3, NFATC1, CDC7, EGFR, CDC6, PIM1, CDK6, BIRC5, RB1, CDKN3, CDC25C, CDK4, CDC25A, CDK2, FOXN3, CCNB1, CDKN1C, PPM1D, CDKN1A, CCND1, CDKN1B, CCND2, POLD1, CDK2AP1, MDM2, ADAM17, ID4, ABL1, ACVR1, MAP3K11	1315	103	13528	4.69427	9.47871e-17	1.06502e-18	3.79854e-17
GOTERM_BP_FAT	GO:0040008~regulation of growth	92	6.50636	5.40397e-20	RTN4, NRP1, FGF9, TSG101, STAT5A, GDF5, FGFRL1, PPARG, STAT5B, TP63, RPS6KB1, TGFB1, ACVR1C, TGFB2, AKT1, MEN1, ACVR1B, WISP2, DAB2, APP, CDKN2A, FXN, CD44, CTGF, CDKN2C, APOE, MAPT, ILK, IFNG, CREG1, GATA4, PIK3CA, SHC1, FGF2, CYR61, SGPL1, ADAM10, LIMK1, SOCS3, SOCS1, TP53, SOCS6, SOCS7, RB1, ESR2, SOCS5, HMGA2, BCL2L11, DDR1, CD38, EP300, HNF4A, BTG1, ADAM17, FOXC1, ALOX12, ING4, CSF1, FOXM1, …	1315	341	13528	2.7755	2.55067e-16	2.83408e-18	1.02217e-16
GOTERM_BP_FAT	GO:0051325~interphase	47	3.3239	8.4068e-20	E2F1, E2F6, CHEK1, CDC34, ITGB1, LATS2, AKT1, CCNE1, ACVR1B, CUL2, APP, CUL5, CDKN2A, CDKN2C, BCL2, NPAT, PPP3CA, TCF3, NFATC1, CDC7, EGFR, CDC6, PIM1, CDK6, BIRC5, RB1, CDKN3, CDC25C, CDK4, CDC25A, CDK2, FOXN3, CCNB1, CDKN1C, PPM1D, CDKN1A, CCND1, CDKN1B, CCND2, POLD1, CDK2AP1, MDM2, ADAM17, ID4, ABL1, ACVR1, MAP3K11	1315	106	13528	4.56142	3.96801e-16	4.36045e-18	1.59016e-16
GOTERM_BP_FAT	GO:0002520~immune system development	80	5.65771	1.77903e-19	BMI1, CD8A, STAT5A, MMP9, PPARG, STAT5B, TIRAP, MLH1, JAG1, TGFB1, IL10, CBFB, IL11, CTNNB1, TGFB2, MEN1, CDC42, BAK1, TNFRSF11A, FAS, SGPL1, TAZ, TP53, DLL1, CDK6, RB1, OSTM1, TACC3, BCL2L11, G6PD, CD40LG, VEGFA, SIX1, ADAM17, MED1, TNF, CSF1, UNG, SOX4, KIT, ITGB1, ADA, TIMP1, BCL2, BCL11A, ZAP70, HOXA9, BCL3, BCL6, CD24, TRAF6, RUNX1, TCF3, PIK3R1, APC, EPO, CD28, MSH6, MSH3, EPAS1, SWAP70, FL…	1315	276	13528	2.98187	8.397e-16	9.12718e-18	3.36505e-16
GOTERM_BP_FAT	GO:0000122~negative regulation of transcription from RNA polymerase II promoter	78	5.51627	2.49007e-19	E2F1, MEF2C, PPARA, CDX2, HMX1, E2F6, PPARG, SPI1, TP63, NFKB1, PAX3, ZEB1, NR2E1, TCEAL1, CTNNB1, MEN1, HOXC8, POU4F2, RARB, NR2F2, S100A1, TWIST1, SATB1, SATB2, RARG, NODAL, RXRA, MTA2, RBL1, MECP2, TP53, ZHX2, LEF1, TLE1, RB1, NR0B2, MBD2, NRIP1, SUZ12, TGIF1, MDM2, ZFPM2, PRDM1, MDM4, LCOR, SMARCA2, KDM6B, SMARCA4, EID1, TNF, SOX2, PRDM16, VDR, MEIS2, BCL6, TCF4, NR1H4, DNMT3A, VHL, SMAD7, KL…	1315	266	13528	3.01662	1.17531e-15	1.26378e-17	4.71e-16
GOTERM_BP_FAT	GO:0035239~tube morphogenesis	51	3.60679	3.37649e-19	DLC1, NRP1, DICER1, EDN1, TP63, ZEB2, PAX3, CXCL12, CTNNB1, EDNRA, SPRY2, WNT4, CD44, CXCR4, GATA4, ILK, TWIST1, CYR61, RET, NODAL, MMP14, BCL2L11, MYCN, PPP1CA, VEGFA, SIX1, TGIF1, ACVR1, SRF, SCRIB, PFN1, RGMA, TCF21, HAND2, BCL2, TRAF6, DVL2, BMP2, FLT1, TGFBR2, SMAD4, IGF1, FZD3, NR4A3, KDR, NOTCH1, NOTCH4, PBX1, PTCH1, APAF1, BMP7	1315	127	13528	4.13118	1.5937e-15	1.69543e-17	6.38667e-16
GOTERM_BP_FAT	GO:0032268~regulation of cellular protein metabolic process	111	7.85007	7.06297e-19	DLC1, BTRC, EDN1, TLR4, IL10, TGFB1, IL11, BAK1, EIF4EBP1, MAP3K5, APP, CDKN2A, APOE, MAP3K9, IFNG, IL1B, PUM2, EGFR, SOCS3, SOCS1, MAPK1, VEGFC, PA2G4, EP300, MAD2L1, HNF4A, PIAS3, JUN, PDGFRB, LRRK2, CAV1, BMPR2, IGF2BP1, IGF2BP2, ITGB3, BDKRB2, TIMP3, PIN1, TIMP1, LIF, MTPN, DNMT3B, NR1H3, BMP2, SMAD7, TGFBR1, SMAD4, DOCK7, FOXP3, FURIN, BRCA1, HDAC4, P2RX7, HDAC2, EIF4E, PLK1, PON1, DNMT1, SM…	1315	474	13528	2.40909	3.33372e-15	3.50918e-17	1.33597e-15
GOTERM_BP_FAT	GO:0033554~cellular response to stress	124	8.76945	1.5718e-18	MICA, FOXO3, MAP3K5, MAP3K9, IFNG, INSIG1, H2AFX, MAP2K7, CCNA2, MAP2K6, PTPRK, MYO6, NUDT1, DTL, C11ORF30, RXRA, DDIT3, FOXN3, MAP4K3, MAPK1, UHRF1, HIF1A, JUN, MAPK9, MAPK8, RAD17, RAD23B, CAV1, DERL1, ADORA2B, MRE11A, DUSP10, BMPR2, HFE, CHEK1, CHEK2, ARNT, DYRK2, SREBF1, EPAS1, BECN1, TP53BP1, MAP2K4, BRCA2, ATR, BRCA1, ATM, PTPN11, ATF6, CDKN1A, ATF4, HDAC2, BBC3, POLD1, PCNA, FBXO31, PARP1,…	1315	566	13528	2.25379	7.41891e-15	7.72803e-17	2.97308e-15
GOTERM_BP_FAT	GO:0070482~response to oxygen levels	53	3.74823	1.9127e-18	PPARA, ATP1B1, IL18, STAT5B, EDN1, BNIP3, MMP2, TGFB1, TGFB2, EDNRA, CXCR4, HMOX1, NOS3, KCNMA1, SOCS3, MMP14, MMP13, DDIT4, CD38, HIF1A, EP300, VEGFA, PDGFRA, ADAM17, CAV1, EGLN3, EGLN2, BCL2L1, ADA, ARNT, BCL2, CD24, THBS1, ERCC3, EPO, PLAT, FLT1, EPAS1, VHL, TGFBR1, NF1, CREBBP, SMAD4, NR4A2, SMAD3, BIRC2, ITPR1, SOD3, SOD2, CDKN1A, TFRC, HIF3A, PLAU	1315	141	13528	3.86691	9.02794e-15	9.30716e-17	3.61789e-15
GOTERM_BP_FAT	GO:0042592~homeostatic process	150	10.6082	2.14412e-18	CASR, STAT5A, STAT5B, EDN1, LPAR1, FOXO3, CXCL12, TGFB1, CTNNB1, BAK1, CUL5, APP, S1PR1, SLC2A4, APOE, ILK, IFNG, SERPINE1, APOA5, IL1B, FAS, FTL, IRS2, GRIN2A, IRS1, BCL2L11, DDIT3, CD38, EP300, HIF1A, CCR6, HNF4A, JUN, VEGFA, PDGFRB, SLC40A1, CCL1, ALDOA, DRD1, CAV1, DERL1, MCL1, ERBB4, MRE11A, ERBB2, HFE, BCL2L1, BDKRB2, ABCA1, CCL5, SRF, TIMP1, VDR, SERINC5, DMD, RAC1, SCARB1, TFF1, P4HB, HCN…	1315	751	13528	2.05475	1.01203e-14	1.03268e-16	4.05563e-15
GOTERM_BP_FAT	GO:0030097~hemopoiesis	71	5.02122	2.56562e-18	BMI1, CD8A, STAT5A, MMP9, PPARG, STAT5B, TIRAP, JAG1, TGFB1, IL10, CBFB, IL11, CTNNB1, TGFB2, MEN1, CDC42, BAK1, FAS, SGPL1, TAZ, TP53, DLL1, CDK6, RB1, OSTM1, TACC3, G6PD, CD40LG, VEGFA, ADAM17, MED1, TNF, CSF1, SOX4, KIT, ITGB1, ADA, TIMP1, BCL2, BCL11A, ZAP70, HOXA9, BCL3, BCL6, CD24, TRAF6, RUNX1, TCF3, PIK3R1, APC, EPO, CD28, EPAS1, FLT3, MSH2, SMAD5, TGFBR2, BRCA2, FOXP1, KDR, SOD2, NOTCH2,…	1315	236	13528	3.09495	1.21097e-14	1.2232e-16	4.8529e-15
GOTERM_BP_FAT	GO:0009611~response to wounding	118	8.34512	3.19301e-18	S100A8, STAT5B, TLR2, TIRAP, TLR3, RPS6KB1, TLR4, TLR7, TGFB1, IL10, TGFB2, IL11, MYD88, CD44, CTGF, CD46, SERPINE1, APOA5, CFH, IL1B, LOX, TFPI2, RAB27A, F11R, RXRA, GRIN2A, CD40, HIF1A, HNF4A, CD40LG, PDGFRA, ACHE, ERBB3, ERBB2, CLU, CCL8, ITGB3, BDKRB2, CCL5, SRF, TIMP3, MTPN, CNR2, RAC1, SCARB1, FN1, PLAT, BMP2, MAP2K1, MAP2K3, EFEMP2, TGFBR2, SMAD3, SMAD1, NOTCH3, NOTCH2, HDAC4, P2RX7, NOTCH…	1315	530	13528	2.29041	1.5071e-14	1.5071e-16	6.03962e-15
GOTERM_BP_FAT	GO:0048534~hemopoietic or lymphoid organ development	75	5.3041	3.57327e-18	BMI1, CD8A, STAT5A, MMP9, PPARG, STAT5B, TIRAP, JAG1, TGFB1, IL10, CBFB, IL11, CTNNB1, TGFB2, MEN1, CDC42, BAK1, TNFRSF11A, FAS, SGPL1, TAZ, TP53, DLL1, CDK6, RB1, OSTM1, TACC3, BCL2L11, G6PD, CD40LG, VEGFA, SIX1, ADAM17, MED1, TNF, CSF1, SOX4, KIT, ITGB1, ADA, TIMP1, BCL2, BCL11A, ZAP70, HOXA9, BCL3, BCL6, CD24, TRAF6, RUNX1, TCF3, PIK3R1, APC, EPO, CD28, EPAS1, FLT3, MSH2, TGFBR1, TGFBR2, SMAD5…	1315	260	13528	2.96753	1.68658e-14	1.66988e-16	6.75888e-15
GOTERM_BP_FAT	GO:0001932~regulation of protein amino acid phosphorylation	59	4.17256	3.84771e-18	EDN1, TLR4, ZEB2, DAXX, PDCD4, TGFB1, IL11, EDNRA, MEN1, BAK1, MAP3K5, NOD2, MAP3K9, IFNG, IL1B, PAK1, FGF2, EGFR, CCDC88A, SOCS3, SOCS1, IL6R, PRKCE, VEGFC, CCND1, CCND3, HNF4A, CCND2, HIPK3, JUN, ADAM17, PDGFRB, MAP3K11, CAV1, TNF, BMPR2, BDKRB2, PIN1, LIF, BCL2, RB1CC1, CD24, EPO, IL6, BMP2, SMAD7, TGFBR1, BIRC7, SMAD4, IGF1, IGF2, DOCK7, RICTOR, TP73, P2RX7, BAX, MTOR, BMP7, IGFBP3	1315	173	13528	3.50844	1.81612e-14	1.78051e-16	7.278e-15
GOTERM_BP_FAT	GO:0007389~pattern specification process	76	5.37482	4.77183e-18	BMI1, CDX1, CDX2, NRP1, EDN1, PAX6, TP63, ZEB2, ZEB1, CXCL12, HOXD10, GLI1, CTNNB1, EDNRA, WNT1, HOXC8, CXCR4, PAX7, GATA4, NR2F2, CYR61, SATB2, ARC, EGR2, NODAL, YY1, LEF1, DLL1, SMO, ACVR2B, EP300, BTG2, HIPK1, HOXC13, SIX1, VEGFA, TGIF1, RELN, ACVR1, BMPR2, TCF7L1, HOXA1, LEFTY2, PKD2, HOXA10, HOXA9, AXIN2, LFNG, APC, DVL2, FLT1, MAFB, TGFBR1, TGFBR2, SMAD5, SMAD4, SMAD2, SMAD1, GAS1, MID1, AT…	1315	267	13528	2.92826	2.2523e-14	2.1867e-16	9.02597e-15
GOTERM_BP_FAT	GO:0001666~response to hypoxia	51	3.60679	4.88979e-18	PPARA, ATP1B1, IL18, EDN1, STAT5B, BNIP3, MMP2, TGFB1, TGFB2, EDNRA, CXCR4, HMOX1, NOS3, KCNMA1, SOCS3, MMP14, MMP13, DDIT4, CD38, HIF1A, EP300, VEGFA, ADAM17, CAV1, EGLN3, EGLN2, BCL2L1, ADA, ARNT, BCL2, CD24, ERCC3, THBS1, EPO, PLAT, FLT1, EPAS1, VHL, TGFBR1, CREBBP, NF1, NR4A2, SMAD4, SMAD3, BIRC2, SOD3, ITPR1, SOD2, TFRC, HIF3A, PLAU	1315	134	13528	3.91537	2.30798e-14	2.21921e-16	9.24909e-15
[truncated: 379 more rows]

## Sheet: Table S8
Chromosome	Start	End	Strand	GeneName	Length	Transcript_id
chr10	116879948	116889297	+	ATRNL1	9349	NR_074088
chr16	85667519	85667738	+	GSE1	219	NM_014615
chr3	171965322	171969331	+	FNDC3B	4009	NM_022763
chr11	120278446	120278532	+	ARHGEF12	86	NM_015313
chr9	138773478	138774924	-	CAMSAP1	1446	NM_015447
chr18	19345732	19359646	+	MIB1	13914	NM_020774
chr2	28210859	28268666	+	BRE	57807	NM_199194
[truncated: 13,367 more rows]
